# Supplementary material for: A simple assay to quantify mycobacterial lipid antigen-specific T cell receptors in human tissues and blood
Source: PLoS Negl Trop Dis. 2021 Dec 16;15(12):e0010018. doi: 10.1371/journal.pntd.0010018 (PMC8717985; doi:10.1371/journal.pntd.0010018)
Supplement: S1 Data — Excel spreadsheet containing, in separate sheets, the underlying numerical data for Figs 1B, 1C, 2A, 2B, 2C, 3A, 3B, 4A, 4B, 4C and S1 Fig. (XLSX) [file pntd.0010018.s004.xlsx]

## Sheet: Fig 1B
Concentration (pg)	GEM TCR-alpha average Ct value	GEM TCR-beta average Ct value
1000	8.99397	9.07151
100	12.3169	12.2313
10	15.3114	15.2733
1	18.8513	18.6646
0.1	21.6863	21.8562
0.01	25.0241	25.2005
0.001	28.5483	28.5603
0.0001	32.0307	31.7416
1e-05	33.7583	33.9491
1e-06	33.7209
1e-07	34.9679

## Sheet: Fig 1C left
		Concentration (pg) GEM TCR-alpha
Temperature		1000pg	100	10	1	0.1	0.01	0.001	0.0001	1e-05	1e-06	1e-07
60.2579	Derivative Reporter (-R) Average	63.6558	-137.401	-387.763	-526.852	-432.06	-715.611	-686.497	-752.926	-482.111	-848.715	-619.052
60.5731		-19.5062	-242.899	-486.272	-667.554	-562.816	-871.636	-859.938	-978.403	-827.337	-1165.42	-950.092
60.8642		-104.602	-343.347	-576.315	-804.038	-684.916	-1022.69	-1028.5	-1193.86	-1170.81	-1452.5	-1255.99
61.171		-170.681	-412.5	-633.384	-901.568	-767.223	-1130.7	-1147.7	-1343.18	-1425.42	-1629.9	-1452.96
61.4801		-202.69	-433.914	-643.712	-938.058	-792.613	-1172.2	-1190.21	-1392.47	-1531.73	-1653.37	-1491.58
61.779		-196.12	-405.682	-608.23	-910.381	-762.117	-1144.81	-1154.96	-1339.91	-1475.75	-1527.65	-1371.22
62.0676		-156.342	-338.307	-539.35	-831.309	-690.185	-1063.11	-1062.74	-1209.76	-1284.38	-1295.95	-1131.14
62.3647		-94.085	-248.159	-453.865	-721.094	-595.655	-948.726	-942.503	-1036.84	-1005.78	-1016.03	-828.658
62.664		-20.2928	-150.927	-366.377	-599.062	-494.213	-821.033	-817.16	-851.602	-688.624	-737.975	-518.174
62.9737		57.0772	-57.8151	-286.116	-478.757	-394.861	-692.434	-696.333	-672.467	-369.583	-492.884	-239.121
63.2818		133.615	25.1227	-217.159	-366.785	-300.045	-568.163	-577.932	-505.686	-70.7673	-292.469	-12.6565
63.5675		207.275	95.6021	-160.307	-263.972	-207.514	-448.171	-454.983	-349.659	197.195	-134.563	156.924
63.8749		276.974	153.38	-114.483	-167.125	-112.435	-329.279	-322.371	-199.658	431.135	-9.19533	278.72
64.1742		341.757	199.29	-76.7539	-70.5126	-9.37323	-206.637	-179.883	-50.9659	632.893	97.1132	370.468
64.4782		400.896	235.306	-41.3322	33.0539	106.167	-74.5452	-31.7194	100.15	808.279	198.577	452.863
64.7767		454.368	265.075	0.970967	151.344	236.884	72.6505	115.575	256.703	966.224	307.881	544.188
65.0762		503.452	294.334	61.6644	291.702	383.667	239.653	255.228	421.852	1117.07	434.266	656.844
65.3772		551.191	330.803	152.013	459.896	546.786	429.253	382.918	599.433	1270.13	582.446	796.59
65.6728		602.431	383.571	280.074	659.468	727.488	641.773	500.296	793.76	1431.49	753.248	963.642
65.9671		663.486	462.252	448.835	891.396	928.682	875.105	617.933	1008.46	1602.95	945.827	1154.27
66.2674		741.133	576.013	656.257	1154.25	1153.72	1125.23	754.841	1244.76	1782.69	1159.91	1361.89
66.573		841.113	732.071	896.288	1443.89	1403.43	1386.66	932.524	1499.99	1966.91	1396.26	1577.63
66.8629		966.739	933.8	1159.84	1752.77	1673.12	1652.77	1165.22	1766.9	2151.33	1654.33	1791.08
67.1766		1118.08	1178.66	1435.2	2069.45	1951.64	1915.83	1451	2034.38	2331.76	1928.52	1991.96
67.4737		1292.06	1456.97	1708.71	2379.75	2223.69	2167.61	1769.25	2289.31	2503.89	2205.98	2172.34
67.77		1483.05	1752.44	1966.97	2669.22	2474.11	2400.46	2087.03	2519.18	2663.15	2468.25	2328.62
68.0796		1683.59	2044.87	2200.28	2926.23	2692.09	2608.87	2371.62	2714.78	2805.11	2696.51	2461.75
68.3795		1885.1	2314.44	2405.07	3143.84	2873.15	2790.35	2602.79	2872.31	2926.31	2877.55	2575.62
68.6731		2078.9	2546.06	2583.5	3319.82	3018.22	2945.31	2778.25	2993.75	3024.74	3007.45	2674.6
68.9706		2257.86	2732.17	2739.87	3455.66	3131.24	3075.7	2910.01	3085.45	3100	3091.6	2761.54
69.2692		2417.82	2872.96	2876.57	3555.51	3216.83	3183.39	3014.93	3155.47	3153.17	3141.63	2837.37
69.5691		2557.82	2974.17	2992.3	3625.37	3279.09	3269.13	3105.45	3210.73	3186.92	3171.02	2901.72
69.8563		2678.67	3043.92	3083.48	3672.34	3321.66	3332.73	3185.36	3255.48	3205.99	3191.21	2953.98
70.1714		2780.87	3089.96	3147.29	3703.37	3348.26	3374.16	3251.26	3291.18	3217.41	3209.18	2994.21
70.4779		2863.69	3118.21	3184.09	3724.2	3363.02	3394.77	3297.43	3317.66	3229.86	3227.19	3023.71
70.7701		2925.91	3132.81	3198.08	3738.78	3370.42	3397.95	3320.78	3334.72	3251.6	3244.27	3045.18
71.0653		2967.63	3137.04	3196.26	3749.61	3374.89	3388.87	3323.44	3343.15	3287.63	3258.35	3062.34
71.3655		2991.68	3134.05	3186.83	3758.52	3380.08	3373.45	3312.51	3345.23	3337.64	3268.05	3079.05
71.6543		3003.78	3127.19	3177.35	3767.14	3388.24	3357.28	3297.58	3344.26	3395.96	3273.37	3098.16
71.9738		3011.36	3119.72	3173.32	3776.69	3399.94	3344.76	3287.57	3343.93	3453.88	3275.54	3120.61
72.2686		3021.71	3114.03	3177.03	3787.33	3414.2	3338.87	3288.33	3347.52	3502.91	3276.4	3145.13
72.5716		3039.93	3111.21	3187.62	3797.85	3429.2	3341.39	3301.59	3357.29	3537.39	3277.84	3168.94
72.8663		3067.61	3111.07	3202.41	3806.31	3443.14	3353.2	3325.47	3374.14	3555.24	3281.38	3188.85
73.1746		3102.67	3112.93	3219.05	3811.28	3455.19	3374.33	3355.84	3397.42	3557.27	3288.12	3202.53
73.4724		3140.62	3116.48	3237.37	3813.12	3465.85	3403.64	3387.99	3425.16	3546.11	3298.81	3209.02
73.7639		3176.44	3122.44	3259.4	3813.94	3476.67	3438.58	3418.07	3454.39	3525.52	3313.7	3208.73
74.0716		3206.27	3132.37	3287.47	3816.57	3489.34	3475.21	3443.88	3481.89	3500.07	3332.19	3202.92
74.3736		3228.18	3147.83	3321.63	3823.14	3504.69	3509.14	3465.14	3505.11	3474.58	3352.44	3193.41
74.6777		3242.23	3169.39	3358.36	3834.53	3522.54	3536.88	3483.47	3523.22	3453.54	3371.6	3182.56
74.9743		3250.51	3196.51	3392.07	3851.12	3542.73	3557.54	3502.31	3538.24	3440.8	3387.11	3173.47
75.2684		3257.84	3229.01	3419.02	3874.89	3567.3	3574.64	3527.43	3556.11	3440.47	3399.1	3170.78
75.5645		3272.9	3269.98	3442	3912.14	3603.33	3598.14	3568.45	3588.33	3459.26	3413.62	3182.17
75.8745		3310.07	3329.74	3474.18	3976.74	3666.06	3646.68	3641.93	3654.22	3510.08	3446.04	3221.42
76.0441		3392.21	3430.13	3541.56	4094.25	3782.45	3750.74	3776.56	3784.72	3616.95	3524.89	3312.98
76.4673		3555.49	3609.18	3685.61	4307.43	3996.31	3956.94	4020.02	4027.61	3820.88	3696.11	3498.02
76.7599		3856.5	3926.5	3967.37	4683.31	4374.52	4333.52	4445.72	4452.94	4185.73	4027.34	3840.23
77.0773		4379.41	4467.93	4472.43	5319.64	5012.19	4974.36	5155.16	5154.85	4800.72	4609.47	4427.83
77.3731		5237.06	5345.13	5312.02	6345.27	6030.1	5995.47	6268.29	6242.49	5773.85	5549.62	5365.11
77.6756		6556.72	6681.69	6611.81	7905.05	7555.34	7514.81	7894.04	7812.03	7208.1	6947.83	6746.05
77.9687		8442.43	8577.95	8479.33	10119.5	9677.8	9608.43	10077.9	9896.52	9156.23	8852.9	8607.44
78.2769		10914.4	11053.5	10947.5	13017.3	12385.4	12246.9	12737.3	12404.5	11560.5	11204.2	10871.4
78.5679		13842.3	13981.8	13907.1	16457.1	15498.3	15234	15613	15075.8	14201.7	13783.2	13303.4
78.8728		16905.1	17050	17059.4	20076.5	18639.6	18184.9	18273.8	17491.4	16692.7	16209.5	15520.6
79.1688		19617	19780.1	19928.7	23313.8	21279.8	20580	20201.2	19160.5	18547.5	18009	17070.9
79.4717		21434.4	21632	21959.5	25528.2	22865.1	21898.3	20939.4	19669.2	19320	18750.2	17569.8
79.7788		21921.6	22165.4	22678.6	26191.8	22993.8	21789.4	20256	18830.7	18762.4	18196.9	16841.1
80.0786		20906.7	21196.4	21862	25078.1	21564.8	20206.4	18235.5	16765	16928.7	16406.8	14990.9
80.3766		18554	18873.6	19624.1	22355.7	18824.7	17432.5	15256.7	13862	14165	13719.6	12375.8
80.669		15310.7	15631.9	16384.8	18535.3	15284.8	13984.7	11862.4	10646.5	10988.6	10638.1	9477.5
80.9636		11754.9	12045.3	12725.6	14296.1	11550.2	10441.3	8583.94	7609.67	7915.26	7660.69	6746.31
81.2684		8416.23	8649.38	9206.78	10274	8140.29	7273.97	5802.26	5084.45	5316.58	5144.91	4485.48
81.5744		5647.56	5809.05	6224.88	6904.45	5374.52	4752.93	3690.31	3204.01	3360.16	3250.55	2813.24
81.8738		3586.02	3675.19	3957.91	4368.96	3352.45	2941.31	2238.77	1936.27	2033.71	1964.5	1696.05
82.1639		2192.96	2219.78	2394.55	2636.7	2006.84	1754.79	1327.39	1155.88	1216.97	1170.5	1016.33
82.4604		1331.39	1311.34	1408.73	1553.36	1185.45	1040.94	799.875	713.488	756.559	721.147	636.753
82.6842		839.493	788.601	836.484	928.708	722.008	643.32	515.175	480.011	516.469	485.974	440.421
83.0677		577.449	508.958	528.599	594.186	478.172	436.337	369.651	363.459	398.673	370.7	345.175
83.3752		445.234	368.248	373.617	426.339	357.071	334.295	297.746	307.13	342.653	316.556	300.992
83.6669		380.771	300.412	299.358	346.434	299.256	285.616	262.661	279.969	315.549	291.011	280.702
83.9766		349.649	268.1	264.128	309.389	271.89	262.235	245.515	266.406	301.294	277.799	270.774
84.2678		334.252	252.053	246.062	291.439	258.223	250.024	237.049	258.919	292.486	269.517	264.834
84.5671		325.806	242.975	234.686	280.834	250.134	242.241	232.631	253.729	285.634	263.096	259.987
84.8712		319.816	236.575	225.573	272.242	243.859	235.82	229.789	248.846	278.983	257.413	255.073
85.1768		313.973	231.054	217.41	263.81	237.933	229.557	227.221	243.397	271.832	252.221	249.898
85.4691		307.365	225.954	210.435	255.617	232.254	223.288	224.433	237.418	264.375	247.753	244.863
85.7694		300.093	221.522	205.482	248.62	227.475	217.429	221.5	231.613	257.461	244.52	240.636
86.0795		292.866	218.196	203.25	243.752	224.381	212.59	218.765	226.925	252.099	243.024	237.789
86.375		286.528	216.197	203.792	241.295	223.319	209.219	216.5	224.027	248.924	243.431	236.477
86.672		281.667	215.358	206.337	240.695	223.908	207.372	214.7	222.967	247.917	245.392	236.3
86.965		278.44	215.239	209.528	240.891	225.205	206.707	213.12	223.148	248.51	248.159	236.428
87.2624		276.62	215.364	211.934	240.887	226.159	206.648	211.478	223.645	249.941	250.897	235.941
87.5744		275.758	215.382	212.58	240.194	226.05	206.617	209.65	223.659	251.549	252.921	234.184
87.875		275.315	215.076	211.206	238.884	224.662	206.212	207.693	222.812	252.863	253.739	230.979
88.1739		274.735	214.305	208.158	237.31	222.177	205.267	205.719	221.157	253.518	252.982	226.611
88.4712		273.471	212.979	204.041	235.774	218.948	203.796	203.727	218.932	253.198	250.399	221.656
88.7636		271.017	211.083	199.406	234.376	215.31	201.875	201.554	216.29	251.685	245.988	216.768
89.0748		266.982	208.681	194.652	233.056	211.482	199.548	198.957	213.199	248.967	240.1	212.534
89.3709		261.19	205.894	190.131	231.715	207.562	196.816	195.807	209.563	245.293	233.382	209.396
89.6713		253.749	202.879	186.253	230.253	203.593	193.714	192.231	205.447	241.089	226.507	207.583
89.9787		245.053	199.836	183.427	228.542	199.631	190.379	188.604	201.185	236.791	219.888	207.018
90.2658		235.714	197.011	181.854	226.403	195.803	187.048	185.345	197.276	232.676	213.557	207.287
90.5644		226.455	194.646	181.334	223.661	192.294	183.949	182.639	194.13	228.782	207.315	207.737
90.8827		217.981	192.88	181.29	220.244	189.309	181.18	180.299	191.847	224.921	201.026	207.723
91.1708		210.855	191.658	181.012	216.259	187.007	178.666	177.893	190.199	220.795	194.837	206.846
91.4667		205.381	190.737	179.975	211.969	185.437	176.247	175.067	188.79	216.161	189.179	205.05
91.7678		201.518	189.779	178.02	207.68	184.488	173.818	171.835	187.273	211.001	184.577	202.523
92.0718		198.882	188.495	175.315	203.602	183.873	171.401	168.611	185.473	205.603	181.401	199.495
92.375		196.836	186.719	172.123	199.759	183.183	169.061	165.923	183.328	200.472	179.673	196.064
92.671		194.632	184.355	168.562	195.978	181.949	166.726	163.983	180.71	196.038	178.983	192.115
92.9631		191.523	181.183	164.46	191.886	179.657	164.003	162.383	177.237	192.29	178.484	187.294
93.2718		186.733	176.63	159.338	186.845	175.662	160.125	160.07	172.182	188.464	176.942	180.994
93.552		179.335	169.655	152.44	179.825	169.061	154.018	155.588	164.524	182.98	172.813	172.321
93.8544		168.17	158.892	142.783	169.389	158.699	144.487	147.42	153.131	173.717	164.409	160.175
94.1687		152.062	143.132	129.325	154.016	143.453	130.527	134.352	137.09	158.681	150.257	143.543
94.4731		130.418	121.997	111.406	132.824	122.846	111.772	115.915	116.195	136.934	129.727	122.058
94.7683		103.968	96.5268	89.3831	106.411	97.7082	88.992	92.852	91.4425	109.389	103.712	96.5793
94.9801		75.1187	69.2636	65.0555	77.2339	70.4254	64.2888	67.3519	65.18	78.9709	74.8795	69.4049

## Sheet: Fig1C right
		Concentration (pg) GEM TCR-beta
Temperature		1000pg	100	10	1	0.1	0.01	0.001	0.0001	1e-05	NTC
60.2579	Derivative Reporter (-R) Average	-1301.31	-2514.78	-2986.06	-2705.65	-1838.82	-2039.82	-3107.96	-2039.74	-2874.96	-1444.8
60.5731		-1388.49	-2677.43	-3155.24	-2840.59	-1992.83	-2211.24	-3239.68	-2301.45	-3321.16	-1845.78
60.8642		-1449.16	-2873.61	-3336.93	-2993.88	-2158.11	-2394.72	-3382.04	-2570.39	-3810.26	-2277.34
61.171		-1462.63	-3075.55	-3491.82	-3135.98	-2299.57	-2552.5	-3508.68	-2786.88	-4244.17	-2646.95
61.4801		-1425.17	-3266.28	-3593.98	-3246.59	-2397.1	-2660.96	-3606.56	-2915.55	-4552.56	-2887.88
61.779		-1350.13	-3440.41	-3638.28	-3319.81	-2451.31	-2716.26	-3677.31	-2953.84	-4708.32	-2975.44
62.0676		-1260.29	-3594.86	-3635.84	-3360.12	-2476.22	-2728.42	-3729.1	-2921.77	-4717.78	-2919.88
62.3647		-1177.59	-3717.2	-3602.49	-3373.78	-2484.29	-2710.1	-3766.03	-2843.08	-4598.98	-2746.76
62.664		-1116.45	-3779.45	-3547.34	-3361.38	-2473.88	-2666.59	-3781.24	-2729.63	-4364.48	-2479.47
62.9737		-1081.92	-3740.47	-3466.85	-3313.91	-2426.32	-2590.99	-3756.23	-2576.39	-4014.73	-2131.93
63.2818		-1071.83	-3555.55	-3344.5	-3212.3	-2311.95	-2464.53	-3663.88	-2365.51	-3540.86	-1710.53
63.5675		-1079.13	-3188.64	-3154.14	-3028.63	-2100.66	-2260.32	-3472.6	-2074.22	-2931.1	-1218.7
63.8749		-1093.92	-2625.42	-2864.03	-2729	-1770.82	-1949.51	-3150.63	-1681.77	-2178.05	-660.326
64.1742		-1104.19	-1882.8	-2440.72	-2278.78	-1314.42	-1509.22	-2671.03	-1174.12	-1283.89	-40.8184
64.4782		-1096.47	-1011.69	-1854.45	-1651.51	-738.255	-930.84	-2018.7	-546.343	-263.54	633.381
64.7767		-1056.16	-88.8515	-1086.43	-839.263	-62.4506	-225.786	-1196.61	195.117	855.293	1354.71
65.0762		-967.418	801.9	-139.355	138.665	682.93	574.425	-229.059	1031.91	2033.51	2113.85
65.3772		-812.695	1593.47	953.854	1233.47	1462.72	1425.11	840.595	1934.7	3223.43	2899.04
65.6728		-573.255	2253.98	2128.08	2372.59	2241.84	2279.4	1958.24	2867.41	4372.09	3696.4
65.9671		-232.959	2792.45	3295.58	3473.76	2990.16	3098.81	3068.38	3792.3	5427.5	4491.79
66.2674		214.874	3249.43	4365.74	4462.07	3685.59	3857.43	4121.04	4674.87	6347.15	5273.7
66.573		760.943	3677.3	5267.46	5285.07	4315.02	4539.45	5073.39	5486.37	7107.28	6034.7
66.8629		1378.21	4119.14	5965.14	5921.34	4872.82	5134.1	5889.11	6204.49	7707.9	6769.79
67.1766		2027.91	4593.39	6460.99	6379.76	5357.27	5632.55	6539.56	6813.53	8170	7471.89
67.4737		2670.56	5089.18	6785.55	6690.56	5767.32	6029.43	7009.23	7305.57	8525.89	8127.91
67.77		3276.44	5573.6	6981.93	6892.81	6101.81	6326.1	7302.93	7681.87	8806.14	8718.47
68.0796		3829.62	6006.79	7092.05	7022.62	6362.45	6532.27	7448.43	7953.06	9030.24	9223.09
68.3795		4325.09	6358.25	7148.7	7106.93	6557.55	6664.07	7491	8137.41	9204.98	9627.84
68.6731		4761.95	6617	7173.99	7163.17	6703.21	6740.05	7480.43	8257.07	9330.49	9931.24
68.9706		5138.48	6792.1	7181.76	7201.79	6819	6777.38	7457.14	8333.98	9409.5	10144.4
69.2692		5451.19	6905.34	7180.76	7229.44	6920.74	6790.06	7443.96	8386.21	9452.73	10286.3
69.5691		5697.54	6980.26	7177.06	7250.27	7014.52	6788.78	7447.18	8426.21	9477.34	10377.4
69.8563		5878.95	7034.22	7174.87	7266.1	7096.17	6781.49	7463.22	8460.41	9499.55	10434.6
70.1714		6002.45	7075.46	7176.67	7276.81	7156.01	6773.3	7486.15	8490.65	9526.71	10469.3
70.4779		6079.49	7105.4	7183.28	7281.48	7185.75	6767.01	7512.03	8516.39	9555.15	10489.2
70.7701		6123.64	7122.9	7193.83	7280.49	7183.2	6763.53	7538.76	8536.73	9575.35	10500.2
71.0653		6147.81	7128.25	7206.84	7276.14	7153.21	6762.96	7564.36	8551.66	9581.18	10507.4
71.3655		6162.38	7124.43	7220.3	7272.08	7106.1	6765.63	7585.83	8562.38	9577.05	10515
71.6543		6174.21	7116.25	7232.61	7271.4	7054.68	6772.45	7600.51	8571.05	9577.77	10525.3
71.9738		6186.43	7108.78	7242.92	7274.57	7011.82	6784.39	7608.64	8580.67	9600.36	10537.7
72.2686		6199.23	7105.36	7251.5	7279.39	6987.1	6801.63	7615.95	8594.17	9653.91	10550
72.5716		6211.7	7107.13	7259.28	7282.57	6983.62	6823.1	7632.55	8613.5	9733.71	10559.6
72.8663		6222.99	7113.3	7266.84	7282.22	6996.3	6846.78	7668.41	8638.53	9824.02	10565.1
73.1746		6233.23	7122.77	7273.71	7279.64	7014.27	6870.67	7726.82	8666.73	9907.08	10567.2
73.4724		6243.13	7135.24	7278.57	7278.47	7026.92	6893.08	7800.26	8694.01	9971.05	10567
73.7639		6253.79	7151.83	7280.6	7282.79	7030.25	6912.77	7871.81	8716.24	10012.7	10565.2
74.0716		6266.69	7174.59	7280.74	7294.39	7029.03	6928.4	7922.18	8731.33	10034.9	10560.6
74.3736		6283.75	7205.16	7281.66	7311.86	7033.33	6938.82	7938.59	8740.28	10042.3	10550.2
74.6777		6306.35	7243.83	7286.19	7331.25	7052.07	6944	7920.14	8746.97	10039.8	10531.2
74.9743		6333.88	7289	7295.85	7348.15	7087.36	6946.11	7877.34	8756.18	10033.5	10502.9
75.2684		6363.21	7337.56	7310.07	7359.71	7132.66	6949.71	7826.49	8770.99	10031	10469
75.5645		6390.04	7385.42	7326.78	7365.38	7175.51	6960.01	7781.93	8790.89	10039.9	10436.2
75.8745		6411.68	7428.72	7343.8	7366.46	7203.08	6980.39	7750.52	8811.75	10063.7	10412.5
76.0441		6428.97	7464.56	7359.29	7365.16	7208.48	7010.14	7730.11	8827.83	10099.2	10403
76.4673		6446.13	7491.9	7371.85	7363.7	7194.88	7044.34	7713.31	8834.77	10137.1	10407.5
76.7599		6468.16	7511.59	7380.45	7364.12	7174.87	7076.22	7693.54	8832.05	10165.9	10420.8
77.0773		6497.49	7525.89	7385.03	7368.51	7165.01	7100.32	7669.54	8823.24	10177.1	10435
77.3731		6532.08	7537.12	7387.52	7379.04	7177.88	7114.9	7645.9	8814.33	10168.7	10443.1
77.6756		6565.8	7546.79	7392.33	7397.79	7216.23	7122.15	7629.79	8810.45	10145.8	10441.5
77.9687		6590.99	7555.59	7405.69	7426.06	7272.74	7126.2	7626.71	8813.63	10118.1	10430.8
78.2769		6601.76	7564.25	7433.69	7464.05	7334.41	7130.73	7637.84	8821.98	10096.2	10414.2
78.5679		6596.81	7574.25	7479.84	7510.68	7388.93	7137.36	7660.12	8831.61	10088.6	10395.9
78.8728		6580.01	7587.75	7543.2	7563.94	7428.65	7145.73	7688.4	8839.11	10098.7	10380.2
79.1688		6558.72	7606	7617.84	7621.14	7451.39	7154.88	7718.59	8843.87	10125.1	10370.9
79.4717		6540.46	7628.18	7694.61	7678.93	7459.23	7164.29	7749.62	8848.4	10162.4	10371.7
79.7788		6529.92	7651.65	7764.07	7733.61	7456.78	7174.59	7783.36	8857.1	10205.9	10386
80.0786		6527.79	7673.3	7819.9	7782.01	7449.78	7186.61	7822.81	8874.76	10254.2	10418.4
80.3766		6531.62	7691.39	7860.64	7822.13	7443.6	7200.59	7869.79	8905.81	10312.8	10475.8
80.669		6537.79	7706.36	7889.01	7853.59	7441.92	7215.54	7923.95	8955.66	10394.6	10571
80.9636		6543.34	7720.06	7909.39	7877.18	7446.25	7230.08	7983.25	9033.51	10524	10727.3
81.2684		6547.02	7734.53	7925.2	7894.12	7456.88	7243.31	8044.83	9156.41	10741.8	10984.9
81.5744		6549.54	7750.96	7938.33	7906.04	7474.22	7255.76	8105.42	9352.55	11111.5	11407.1
81.8738		6553.12	7769.66	7950.08	7915.35	7499.44	7269.17	8161.14	9661.3	11720.3	12081.3
82.1639		6560.89	7790.5	7962.84	7925.67	7533.32	7285.58	8207.57	10126.4	12664.5	13105.6
82.4604		6576.37	7813.78	7980.39	7940.98	7574.71	7306.54	8241.05	10779.4	14012.4	14554
82.6842		6603.27	7841.01	8006.74	7964.64	7620.47	7333.13	8261.16	11615.8	15749.9	16420.4
83.0677		6645.22	7875.16	8044.39	7998.47	7668.29	7366.73	8272.96	12571.7	17729.2	18562.5
83.3752		6705.25	7920.53	8093.81	8043.42	7719.98	7410.69	8287.73	13517.7	19657.7	20680.2
83.6669		6785.52	7982.83	8155.1	8101.78	7783.62	7471.84	8322.17	14284.1	21155.4	22366.8
83.9766		6888.49	8070.21	8231.85	8180.59	7873.6	7562.34	8398.31	14718.2	21880.3	23235.2
84.2678		7022.26	8198.01	8337.97	8296.98	8012.51	7703.65	8548.14	14755.5	21675.9	23076.8
84.5671		7212.13	8399.62	8508.48	8487.37	8240.26	7935.88	8827.17	14475.2	20670.2	21981
84.8712		7519.2	8745.31	8815.87	8823.09	8633.43	8335.21	9336.57	14114.4	19276.4	20352
85.1768		8062.13	9366.71	9391.06	9431.88	9330.31	9036.26	10247.3	14040	18098.9	18816.8
85.4691		9032.68	10476.2	10441.5	10517.3	10548.7	10248.1	11809.9	14687.9	17788.2	18066.4
85.7694		10688.2	12361.6	12249.7	12357.9	12574.9	12243.4	14326	16479	18890.8	18684.5
86.0795		13302.5	15333.4	15130.4	15263.5	15702.2	15298.3	18062.6	19710.2	21711.2	20993.4
86.375		17065	19610.7	19329.6	19470.6	20109.9	19574.6	23107	24418	26183.8	24925.6
86.672		21940	25161.1	24869.4	24985.9	25703.5	24966.3	29204	30243.9	31776.7	29942.2
86.965		27535.8	31549.3	31387.4	31428.5	31979.3	30972.7	35653.3	36372.5	37494	35057.5
87.2624		33064.5	37886.2	38056.4	37958.1	38004.5	36685.7	41362.7	41628.7	42048.9	39030.3
87.5744		37465.3	42964.2	43679.3	43382.3	42585.3	40960.8	45100.6	44768.2	44216.2	40716.8
87.875		39699.3	45588.1	46992	46466	44613.6	42754	45890.4	44885	43250.6	39467.9
88.1739		39115.3	44994.2	47088.2	46351	43464.6	41499.2	43380.5	41757.7	39176	35381.6
88.4712		35715.1	41159.8	43775.6	42895.8	39254.8	37343.6	38000.8	35952.7	32784.4	29267.1
88.7636		30170.2	34833.3	37674	36752.8	32814.4	31107.7	30814.6	28618.1	25333.7	22329.5
89.0748		23575.9	27261.1	29993.5	29133.6	25385.4	23986.2	23138.4	21070.6	18099.2	15739.8
89.3709		17067.4	19750.8	22104.5	21381.4	18197.2	17143.9	16120.7	14383.7	12000.1	10298
89.6713		11489.6	13286.6	15116.5	14563.5	12125.9	11396.5	10466.9	9152.28	7442.7	6315.68
89.9787		7245.78	8349.51	9640.87	9252.94	7558.97	7092.46	6387.73	5486.14	4386.06	3702.37
90.2658		4340.65	4958.58	5789.84	5537.33	4461.43	4183.58	3723.84	3162.08	2528.52	2150.84
90.5644		2533.32	2844.1	3333.86	3179.34	2549.89	2393.25	2135.84	1818.64	1496.56	1310.62
90.8827		1502.04	1637.07	1901.32	1811.19	1467.79	1381.78	1264.8	1104.63	966.9	891.627
91.1708		956.375	1000.58	1130.13	1079.65	900.548	852.674	821.169	751.937	711.962	696.559
91.4667		684.315	686.557	742.286	715.554	621.26	593.32	608.557	587.112	594.306	609.588
91.7678		552.899	538.354	556.324	543.982	488.79	471.774	510.213	511.778	540.545	570.379
92.0718		488.273	468.56	468.051	464.691	425.38	415.216	463.859	475.914	515.053	550.457
92.375		453.272	433.248	423.755	426.022	392.432	387.169	439.312	456.209	501.365	537.456
92.671		430.499	412.175	398.168	403.716	372.367	370.582	423.131	442.317	491.575	526.303
92.9631		411.966	396.38	380.026	387.158	357.466	357.559	409.439	429.403	481.227	514.63
93.2718		393.536	381.368	363.863	371.522	343.855	343.956	394.914	414.503	467.119	500.382
93.552		372.173	363.742	345.905	353.687	328.547	326.873	376.503	394.892	446.374	480.655
93.8544		344.888	339.998	322.579	330.497	308.328	303.733	350.941	367.623	416.148	451.587
94.1687		308.938	306.878	290.719	298.789	279.985	272.387	315.461	330.057	374.009	409.316
94.4731		263	262.739	248.774	256.662	241.544	231.972	269.073	281.157	319.077	351.86
94.7683		208.568	209.059	198.113	205.113	193.81	183.981	213.744	222.894	253.485	281.107
94.9801		150.457	150.904	143.395	148.75	141.066	132.689	154.619	160.665	183.036	203.614

## Sheet: Fig 2A&2C
Sample	GEM TCR-alpha Ct value	GEM TCR-beta Ct value	TRAC Ct value	TRBC Ct value
G10	20.9475	20.7655	19.6983	20.6242
1:1 G10:PBMC	22.7087	22.3026	20.9702	21.8358
1:9 G10:PBMC	24.9134	23.7215	21.9475	21.9573
PBMC	33.9467	25.6261	23.3907	23.3801

## Sheet: Fig 2B
		GEM TCR-alpha				TRAC				GEM TCR-beta				TRBC
Temperature		GEM	1:1	1:9	PBMC	GEM	1:1	1:9	PBMC	GEM	1:1	1:9	PBMC	GEM	1:1	1:9	PBMC
60.2606	Derivative Reporter (-R) Average	727.708	-278.793	-757.11	-1560.16	616.145	314.554	317.193	597.543	-462.765	-1.74073	2142.32	2991.31	821.348	1658.72	-896.879	806.584
60.5783		574.397	-387.038	-878.049	-2098.13	528.556	255.149	238.665	507.479	-600.195	-670.745	1476.07	2096.65	637.048	1001.94	-1178.05	484.26
60.8816		430.109	-468.417	-983.396	-2554.98	454.512	202.367	169.771	426.415	-699.278	-1521.01	759.072	1065.71	392.456	180.126	-1524.08	67.069
61.1735		333.688	-497.21	-1046.34	-2801.84	414.466	168.6	128.672	374.781	-728.817	-2411.52	145.885	106.55	123.644	-659.664	-1875.33	-372.914
61.4806		308.854	-466.909	-1057.69	-2785.19	417.312	158.451	123.109	362.172	-682.709	-3207.05	-257.57	-611.102	-134.79	-1373.23	-2181.54	-762.042
61.7808		357.098	-391.837	-1027.18	-2540.97	458.741	168.52	148.657	385.456	-579.474	-3812.12	-423.548	-1004.25	-357.627	-1857.86	-2415.12	-1045.24
62.079		461.267	-298.771	-975.013	-2164.41	525.852	191.477	193.398	433.314	-450.324	-4172.76	-388.328	-1071.97	-528.659	-2060.78	-2568.91	-1192.8
62.3879		596.186	-214.328	-919.485	-1759.52	603.792	220.788	244.799	493.293	-324.447	-4254.47	-209.273	-853.106	-633.981	-1963.76	-2642.91	-1193.91
62.6808		739.077	-154.9	-868.314	-1397.52	680.635	253.584	295.107	556.882	-220.178	-4016.83	77.4116	-377.52	-654.604	-1560.76	-2628.18	-1044.92
62.9836		874.71	-122.041	-816.766	-1099.85	749.066	290.617	342.797	621.009	-143.383	-3405.28	480.847	360.838	-561.646	-846.861	-2496.59	-739.833
63.2324		995.331	-103.147	-751.168	-844.624	806.101	335.291	391.496	686.99	-89.9875	-2367.16	1056.1	1400.28	-316.012	175.968	-2199.27	-267.008
63.5744		1097.54	-75.3821	-653.932	-584.591	852.609	392.801	448.255	759.061	-48.6398	-886.199	1884.96	2782.71	125.561	1480.37	-1675.25	386.791
63.8778		1179.41	-10.0757	-507.058	-265.198	893.077	470.163	522.529	843.51	-0.83004	983.928	3044.06	4513.66	797.314	2997.34	-869.02	1228.54
64.1849		1239.52	123.296	-293.125	163.052	935.071	575.973	625.924	948.137	82.2672	3105.52	4567.28	6529.93	1707.63	4613.35	246.836	2249.31
64.4826		1277.34	354.007	4.16738	736.61	988.655	719.443	771.346	1081.32	242.019	5277.41	6416.04	8691.33	2824.87	6189.16	1650.29	3416.44
64.7831		1294.4	706.251	397.847	1472.11	1065.34	908.085	970.722	1250.64	531.073	7283.64	8470.81	10805.9	4074.66	7592.47	3259.52	4670.51
65.0816		1295.14	1193.13	892.67	2359.2	1176.94	1144.82	1231.28	1461.13	1003.31	8952.63	10552.7	12681.6	5352.66	8731.45	4941.19	5930.14
65.3851		1286.92	1808.27	1478.82	3355.65	1333.77	1425.26	1551.48	1713.83	1694.78	10198.2	12470.8	14181.7	6549.33	9571.8	6539.69	7105.55
65.6828		1279.75	2519.68	2128.42	4390.55	1541.42	1736.54	1918.5	2004.54	2602.6	11027.9	14075.6	15257	7576.07	10133.6	7917.18	8117.77
65.9838		1285.59	3270.63	2797.83	5378.29	1797.12	2058.49	2308.57	2322.66	3672.28	11519.2	15294	15942.8	8382.89	10470.8	8988.31	8916.99
66.2818		1317.45	3991.01	3436.38	6240.59	2087.34	2367.17	2691.15	2651.12	4804.31	11781.2	16131.6	16327.9	8962.1	10648.3	9734.58	9491.64
66.5759		1388.44	4616.07	3998.41	6926.68	2389.08	2639.98	3035.6	2967.77	5880.55	11918.9	16649.4	16513.2	9339.91	10724.4	10194.8	9865.19
66.8782		1510.53	5103.99	4453.5	7423.3	2675.28	2860.54	3318.38	3249.48	6799.62	12012.8	16930.2	16583.2	9561.7	10742.9	10440.2	10082.2
67.1797		1692.88	5443.98	4791.24	7750.92	2922.32	3021.89	3527.86	3477.48	7504.4	12111.1	17054.2	16594.3	9677.4	10733.6	10548.2	10191.9
67.4819		1939.37	5652.11	5019.13	7950.09	3116.12	3126.85	3665.12	3642.16	7989.92	12232.7	17087.7	16579.2	9730.75	10714.7	10583.5	10235.7
67.7685		2245.44	5758.76	5156.03	8065.13	3254.3	3185.92	3740.85	3744.83	8291.2	12373.4	17081.2	16557.6	9754.3	10696.3	10590.4	10241.3
68.0699		2595.74	5795.46	5224.95	8131.95	3343.76	3213.25	3770.43	3795.97	8460.9	12515.6	17070.3	16544.4	9768.47	10682.1	10591.7	10223.9
68.3766		2964.52	5786.71	5247.65	8172.74	3395.99	3222.37	3769.39	3811.01	8549.16	12637.9	17077	16554.2	9783.72	10671.1	10592.9	10189.6
68.6341		3320.38	5748.44	5242.23	8197.04	3422.47	3223.12	3750.95	3805.69	8592.22	12725	17112.6	16601	9802.2	10659.6	10587.3	10140.8
68.9735		3634.17	5690.84	5222.42	8206.83	3432.21	3220.61	3725.18	3792.51	8610.42	12773.9	17180.6	16695.4	9819.48	10643	10564.1	10079.9
69.2769		3886.57	5622.56	5197.87	8201.94	3431.32	3215.99	3699.22	3779.01	8611.52	12793.4	17279.9	16841.9	9826.46	10618.2	10515.7	10011.4
69.5601		4071.71	5553.27	5174.14	8184.22	3423.67	3208.24	3677.49	3767.66	8595.68	12797.9	17406.2	17036.3	9813.6	10584.2	10444.5	9941.57
69.8072		4195.18	5494.19	5153.02	8159.74	3411.71	3195.82	3661.7	3757.3	8560.7	12798.3	17551.2	17265.7	9776.15	10542.4	10363.2	9876.69
70.1703		4269.08	5456.04	5133.66	8139.53	3396.89	3177.77	3651.24	3745.19	8506.48	12795.5	17702.9	17510.6	9717.73	10496.3	10290.5	9820.83
70.4806		4306.71	5445.76	5113.87	8139.44	3379.78	3154.23	3643.92	3728.99	8437.98	12780.6	17846.1	17748.6	9649.51	10450.2	10242.2	9774.38
70.7802		4319.53	5463.78	5091.57	8178.62	3360.4	3126.35	3637	3707.82	8364.75	12741	17965.1	17957.8	9584.64	10408.4	10224.5	9734.35
71.0744		4316.16	5503.27	5065.55	8276.38	3338.63	3095.89	3628.2	3682.25	8297.34	12667.6	18043.7	18117	9531.98	10373.1	10231.1	9696.5
71.3807		4302.59	5552.64	5035.67	8447.02	3314.73	3064.8	3616.24	3653.6	8243.08	12558.7	18064.9	18202.4	9492.65	10344.1	10247	9657.44
71.6778		4282.86	5599.68	5002.85	8694.32	3289.72	3035	3600.97	3623.32	8203.73	12419.7	18011.8	18184.6	9461.33	10317.8	10254.2	9615.98
71.9757		4260.03	5635.49	4969.2	9007.33	3265.47	3008.25	3583.27	3592.81	8176.7	12259.3	17869.8	18031.3	9431.14	10287.8	10238.2	9573.37
72.2523		4237.51	5656.73	4938.37	9360.09	3244.46	2986.16	3564.89	3563.62	8157.6	12086.9	17631.1	17716.6	9398.18	10247	10192.6	9532.25
72.5755		4220.39	5666.01	4915.81	9716.78	3229.49	2970.19	3548.55	3537.79	8142.5	11912.9	17299.6	17235.5	9363.18	10190.4	10120.9	9495.61
72.8855		4216.29	5671.48	4909.46	10042.7	3223.84	2962.17	3538.56	3518.62	8127.83	11749.5	16893.4	16615.8	9329.54	10117	10034.6	9465.91
73.182		4235.54	5686.35	4930.53	10319.7	3232.53	2965.43	3542.18	3512.22	8110.34	11611.3	16444.4	15920.4	9299.56	10030.9	9947.93	9444.02
73.4802		4290.71	5728.48	4993.78	10561.1	3264.9	2986.94	3572.23	3530.08	8088.37	11514.3	15996.8	15237.7	9271.69	9939.56	9871.4	9428.93
73.7748		4395.03	5818.65	5116.01	10818.7	3338.68	3040.46	3651.45	3593.41	8064.37	11472.3	15602.9	14662.5	9240.88	9851.55	9808.18	9417.32
74.0706		4558.85	5976.17	5311.26	11172.5	3485.39	3150.56	3818.35	3738.68	8046.13	11492.3	15317.3	14276.2	9201.81	9774.07	9753.87	9403.91
74.3745		4783.48	6210.88	5582.9	11700	3756.02	3357.59	4133.6	4023.87	8044.72	11570.9	15187.5	14130.8	9152.83	9711.1	9699.99	9382.06
74.6676		5053.8	6513.41	5914.89	12432.6	4224.81	3722.23	4683.37	4532.02	8068.7	11694.5	15242	14241.4	9097.78	9662.49	9638.19	9345.32
74.9799		5334.05	6848.15	6266.78	13319.5	4986.18	4325.48	5573.54	5366.96	8117.89	11842.5	15479.6	14584.8	9043.3	9624.25	9563.39	9289.23
75.2784		5573.06	7156.1	6578.34	14218.3	6137.46	5257.42	6906.45	6633.04	8180.91	11993.6	15862.8	15101.1	8993.87	9589.55	9474.83	9213.71
75.5749		5721.57	7372.53	6787.77	14924.8	7741.86	6588.15	8735	8393.04	8237.33	12128.1	16319.5	15697.5	8948.4	9550.87	9375.4	9124.06
75.8741		5758.35	7457.53	6860.72	15233.2	9774.04	8320.7	11000.9	10608.5	8263.57	12226.1	16752.9	16256.3	8900.95	9502.06	9270.57	9029.64
76.1709		5714.74	7429.17	6820.77	15007.3	12067.2	10339.6	13482.4	13084.4	8238.9	12263.8	17056.5	16649.2	8845.18	9440.28	9167.58	8940.42
76.4776		5686.05	7384.19	6766.87	14236.7	14295.3	12383.6	15790.3	15455.2	8149.63	12212.5	17134.1	16759	8778.28	9366.48	9074.96	8863.25
76.7738		5823.13	7495.28	6867.96	13061.9	16022.1	14074.2	17442.6	17246.7	7991.57	12045.9	16918.8	16505.5	8701.69	9284.62	9001.87	8799.78
77.0796		6304.95	7983.05	7333.07	11758	16823.2	15013.2	18011.4	18012.1	7771.39	11753.1	16391	15866.8	8618.81	9200.12	8955.99	8747.46
77.3783		7297.47	9067.74	8363.36	10682.5	16438.8	14920.4	17284.2	17496.6	7507.41	11349.3	15588.8	14889.8	8533.08	9118.47	8940.06	8702.33
77.6784		8902.9	10906.9	10093.1	10197.1	14885.4	13749.1	15359	15747.1	7228	10876.5	14603.2	13683.8	8447.79	9044.57	8948.63	8661.44
77.9811		11104.2	13524.6	12526.7	10578	12461.9	11716.4	12617.2	13106.4	6966.68	10393.9	13559.1	12396.2	8367.72	8982.54	8968.11	8623.69
78.2783		13717	16744.8	15482	11931	9642.73	9226.28	9584.72	10088.3	6754.2	9960.01	12585	11179.5	8299.53	8935.34	8981.11	8589.27
78.5811		16374.3	20157.9	18567.5	14130.9	6911.2	6724.9	6753.2	7200.24	6610.66	9618.06	11785.6	10160.9	8250.32	8904.2	8974.06	8558.71
78.8737		18575.3	23160.1	21224.8	16808	4617.1	4561.48	4446.44	4797.81	6541.31	9388.44	11226.2	9426.39	8224.73	8887.75	8943.18	8532.94
79.1809		19809.2	25087.5	22857.1	19401.8	2914.58	2914.3	2779.27	3028.36	6537.6	9270.37	10934.3	9021.77	8223	8882.54	8895.5	8513.9
79.4725		19720.9	25420.7	23014.3	21288.9	1785.58	1796.84	1699.6	1862.03	6582.59	9248.58	10909.8	8966	8241.27	8884.8	8844.56	8505.26
79.7793		18248	23975.9	21562.1	21956.9	1111.38	1116.19	1068.59	1168.91	6657.27	9300.91	11137.7	9265.68	8273.08	8892.7	8803.95	8511.48
80.0754		15655.1	20987.8	18744.5	21165.2	746.426	741.702	733.516	795.123	6745.13	9404.05	11594.8	9920.2	8312.26	8907.52	8783.25	8536.33
80.3739		12442.1	17031.1	15102.7	19021.3	565.969	554.119	570.318	610.697	6833.78	9536.65	12249.4	10915.4	8355.18	8933.23	8787.64	8581.01
80.68		9170.4	12819.2	11285.5	15933.1	483.431	467.054	495.953	526.215	6914.48	9680.66	13057.5	12209.9	8402.62	8974.81	8819.46	8644.38
80.9726		6291.44	8976.61	7845.49	12461	447.47	427.812	462.688	489.136	6980.82	9821.49	13960	13726.4	8459.87	9037	8880	8724.65
81.2657		4050.93	5887.93	5110.41	9136.96	431.32	408.654	446.49	472.361	7027.89	9947.96	14884.9	15354.6	8535.38	9124.04	8970.01	8822.26
81.5784		2488.4	3667.55	3164.3	6330.68	422.511	396.848	436.711	463.264	7052.36	10052.1	15759	16973.6	8638.92	9240.64	9090.43	8942.02
81.8538		1503.09	2225.99	1913.47	4202.59	415.887	387.304	429.282	456.311	7053.42	10130	16526.2	18487.6	8780.75	9393.11	9244.75	9094.38
82.179		937.153	1374.26	1181.95	2736.17	409.695	378.315	422.937	449.236	7033.62	10182.9	17166.5	19861	8973.28	9591.04	9443.53	9296.22
82.4749		638.906	913.014	789.93	1810.42	403.591	369.548	417.349	441.435	6998.79	10218	17703.3	21133.1	9235.17	9850.39	9710.79	9573.46
82.7736		493.342	682.173	595.594	1271.36	397.652	361.196	412.33	433.274	6956.83	10247.8	18191.7	22394.1	9596.95	10199.1	10090.8	9966.6
83.0785		426.392	574.129	504.877	979.545	391.94	353.562	407.614	425.501	6915.6	10285.1	18686.5	23724.1	10107.8	10685.9	10654.2	10538.2
83.3856		395.941	525.744	463.254	830.387	386.409	346.795	402.919	418.612	6880.41	10336.3	19203.5	25118.3	10841.3	11387.5	11499.7	11378.7
83.6776		380.248	503.763	442.529	755.307	380.91	340.744	398.027	412.392	6852.66	10395.8	19693	26438	11896.5	12410.1	12746	12602.2
83.9768		368.986	492.021	429.522	714.112	375.174	334.995	392.72	405.865	6830.64	10444.2	20043.2	27422.2	13385.2	13874.8	14506.9	14325.7
84.2772		357.839	483.043	418.641	685.755	368.761	329.048	386.611	397.703	6814.22	10455.9	20117	27765.1	15399.8	15882.8	16846.3	16625.2
84.5696		345.666	473.519	407.744	660.86	361.151	322.542	379.103	386.901	6813.28	10415.2	19809.2	27229.6	17962.4	18463.4	19719.6	19477.2
84.8304		333.021	462.294	396.216	636.719	352.052	315.416	369.674	373.379	6859.02	10339	19103.2	25747.6	20968.2	21518.1	22923	22704.2
85.1733		321.285	449.602	384.278	614.102	341.813	307.989	358.379	358.239	7015.56	10298.6	18106	23458.1	24147.5	24782.4	26078.9	25952.5
85.4742		312	436.692	372.821	595.114	331.602	300.937	346.244	343.549	7387.44	10431.2	17046.2	20667.2	27071.9	27829	28681.5	28727.3
85.7722		306.257	425.306	363.178	581.64	323.107	295.166	335.136	331.671	8117.38	10933.8	16235.5	17746.7	29219	30127.4	30203.4	30489.9
86.0774		304.186	416.925	356.615	574.321	317.801	291.537	327.04	324.362	9366.78	12032.5	16000	15018.1	30091.9	31158.5	30238	30795
86.3798		304.815	412.044	353.683	572.191	316.151	290.469	323.086	322.036	11273.5	13924.1	16596.7	12670.8	29364.2	30562	28627.9	29428.2
86.6725		306.48	409.939	353.875	573.036	317.277	291.621	322.912	323.564	13886.1	16694.3	18127.5	10742.2	27001.1	28266.7	25530.6	26490.3
86.9804		307.621	409.085	355.809	574.246	319.319	293.851	324.758	326.779	17087.7	20224	20465.7	9156.79	23300.8	24546.3	21389.4	22389.7
87.2771		307.443	407.95	357.822	573.761	320.315	295.564	326.252	329.437	20536.9	24119.5	23216.4	7794.63	18823	19958	16813.3	17735.1
87.5773		305.987	405.613	358.552	570.669	319.078	295.314	325.459	330.107	23674.2	27716.4	25749.3	6554.54	14225.8	15181.4	12409.3	13164.8
87.8778		303.638	401.91	357.218	565.25	315.585	292.338	321.65	328.525	25828.6	30207.2	27332.9	5388.72	10079	10823.3	8633.23	9181.87
88.173		300.594	397.18	353.616	558.524	310.693	286.808	315.427	325.334	26417	30881.8	27358.2	4304.15	6734.64	7273.33	5712.74	6058.48
88.4764		296.743	391.98	347.981	551.58	305.445	279.688	308.212	321.481	25163.9	29396.5	25568.5	3340.44	4295.7	4662	3657.87	3833.88
88.7769		292.006	386.931	340.872	545	300.404	272.292	301.457	317.658	22230	25932.4	22178.4	2539.99	2673.31	2911.94	2332.87	2383.26
89.0657		286.759	382.64	333.052	538.662	295.421	265.759	296.026	314.046	18170.4	21147.9	17803.9	1924.93	1680.68	1834.1	1543.57	1509.71
89.3783		281.897	379.509	325.356	531.991	289.924	260.643	292.026	310.412	13737.7	15938.4	13231.9	1488.88	1117.09	1217.6	1104.58	1018.32
89.675		278.416	377.464	318.526	524.511	283.507	256.835	289.041	306.423	9627.84	11129.1	9148.16	1202.66	816.776	885.024	872.822	755.651
89.9747		276.792	375.822	313.069	516.317	276.385	253.78	286.495	301.93	6293.14	7249.18	5955.83	1027.17	664.032	711.567	753.332	618.653
90.2718		276.591	373.518	309.137	508.155	269.373	250.874	283.894	297.024	3886.66	4469.66	3742.7	925.211	587.566	620.881	690.132	546.261
90.5662		276.606	369.598	306.473	500.996	263.407	247.78	280.917	291.826	2325.52	2682.86	2369.41	867.799	547.729	571.572	653.398	505.917
90.8832		275.466	363.694	304.469	495.428	258.964	244.502	277.41	286.259	1406.63	1643.3	1599.3	835.087	524.466	543.417	628.757	481.762
91.1704		272.347	356.197	302.36	491.239	255.838	241.196	273.36	280.074	910.423	1090.76	1203.04	814.378	508.636	527.008	610.144	466.59
91.4754		267.322	348.085	299.51	487.493	253.401	237.918	268.829	273.146	660.342	818.646	1010.33	797.835	496.515	517.434	595.466	457.139
91.7735		261.192	340.548	295.634	483.012	251.112	234.514	263.885	265.764	539.249	691.075	916.973	781.059	486.6	511.294	583.958	451.611
92.0727		254.94	334.548	290.836	476.984	248.825	230.731	258.572	258.589	480.287	630.799	868.777	762.373	478.028	505.94	574.696	448.539
92.3763		249.169	330.431	285.455	469.329	246.654	226.422	252.949	252.249	449.638	598.912	840.781	742.172	470.051	499.705	566.077	446.41
92.6766		243.769	327.656	279.778	460.527	244.537	221.609	247.102	246.873	431.464	577.728	821.326	721.83	462.014	492.046	556.061	443.637
92.9706		237.888	324.736	273.733	450.867	241.819	216.299	240.979	241.858	418.208	559.745	803.2	702.206	453.213	482.99	542.662	438.519
93.2736		230.112	319.427	266.598	439.415	237.125	210.124	234.075	235.934	405.463	541.361	780.241	682.136	442.375	471.95	524.088	429.051
93.5792		218.774	309.072	256.812	423.366	228.56	202.031	225.121	227.36	389.545	519.378	746.673	657.55	426.968	456.605	498.382	412.688
93.874		202.325	291.05	242.076	398.449	214.154	190.304	212.117	214.149	366.592	489.398	697.24	621.857	403.075	432.741	463.021	386.48
94.1762		179.784	263.395	219.989	360.595	192.479	173.074	192.907	194.475	332.916	446.233	627.777	567.998	366.496	395.629	415.303	347.894
94.4821		151.252	225.657	189.239	308.265	163.398	149.254	166.254	167.429	286.507	386.225	536.757	491.843	314.978	342.557	353.912	296.281
94.7715		118.343	179.751	150.86	244.185	128.647	119.515	132.934	133.931	228.846	310.279	427.576	395.475	250.467	275.242	280.939	234.28
94.9846		84.1746	130.183	108.672	175.315	91.8387	86.6644	96.15	97.1484	165.584	225.371	309.814	288.27	179.721	200.506	202.808	168.1

## Sheet: Fig 3A&3B
	Sample	IGRA	GEM TCR-alpha average Ct value	TCR control Average Ct value
TB	1131		30.0852	18.5365
	1136		29.6596	16.0653
	1138		31.5804	19.3301
	1129		28.6923	17.8379
	1127		33.3824	21.7408
	1100		30.0049	17.7723
	1103		30.7374	19.0424
	1104		29.8743	18.1265
	1107		31.3208	20.2899
	1108		31.5365	20.9052
ACS	01-0924	pos	32.3729	20.4802
	03-0203	pos	32.5902	19.8728
	03-0243	pos	29.0135	15.799
	03-0342	neg	29.831	18.9445
	03-0647	neg	31.5835	19.284
	09-0107	neg	31.1644	21.6565
	01-0606	neg	32.6839	20.1899
	02-0184	neg	35.4462	22.4957
	09-0514	pos	31.8253	20.3127
	09-0809	pos	31.6257	19.8659
	03-0311	pos	36.8854	23.4599
	01-0470	pos	30.6378	18.477
	01-0485	pos	31.8897	21.1632
	01-0408	pos	30.5403	19.0655
	01-0616	pos	31.8042	17.9292
	01-0722	pos	34.2267	22.7838
	09-0092	pos	30.0751	20.6423
	02-0320	neg	29.963	19.6408
	03-0703	neg	31.3231	20.5868
	03-0709	pos	28.7629	20.2906
	02-0156	pos	31.0968	21.8447
	01-0345	neg	29.1268	19.3393
	09-0428	pos	30.5507	20.2094
	01-0667	pos	31.0659	20.6892
	03-0295	pos	29.6301	20.4597
	09-0157	neg	30.6606	20.1891
	03-0324	neg	30.9536	21.0552
	03-0539	pos	31.1571	21.1374
	09-0292	neg	30.0492	20.0546

## Sheet: Fig 4A&4C
Sample	Comprehensive RJ	GEM TCR-alpha Average Ct value	TCR control Average Ct value
D-002	LL	29.6401	19.7369
D-005	BT	26.5277	19.8905
D-010	LL	28.1745	19.4187
D-013	LL	28.7504	18.2613
D-014	not leprosy	31.5268	24.2025
D-015	LL	28.8052	19.3691
D-018	TT	29.4345	20.7184
D-019	BL	26.9145	18.7274
D-020	LL	30.0479	19.328
D-021	BT	27.2156	17.9492
D-023	BT	28.4547	19.0966
D-024	LL	27.4512	18.0558
D-025	TT	27.7126	18.4651
D-026	BT	30.1651	21.8997
D-028	LL	29.0726	21.7396
D-029	LL	28.346	19.552
D-032	not leprosy	29.2051	20.3954
D-037	not leprosy	30.4403	22.8681
D-042	BT	32.9537	22.5165
D-046	BT	27.2264	17.8221
D-047	LL	31.373	21.3275
D-052	BT	28.2337	19.8839
D-057	BT	32.3215	22.4746
D-058	not leprosy	30.9438	20.5284
D-072	BT	26.9134	17.1935
D-074	BL	29.5841	18.7092
D-075	not leprosy	29.316	21.0377
D-081	BT	31.5452	20.3328
D-083	BT	26.7128	17.619
D-087	not leprosy	30.8224	21.1801
D-092	LL	28.7008	19.9797
D-095	TT	29.8139	19.0999
D-096	BT	24.7533	16.3048

## Sheet: Fig 4B left
		Leprosy Samples (GEM TCR-alpha)
Temperature		G10	D-005	D-021	D-015	D-026	D-028	D-029	D-052	D-046	D-047	D-072	D-083	D-096	D-023	D-002	D-010	D-013	D-019	D-020	D-074	D-092	D-024	D-014	D-032	D-037	D-057	D-058	D-075	D-087	D-018	D-025	D-095	D-042	D-081
60.2606	Derivative Reporter (-R) Average	-573.837	-1863.12	-3838.93	-2124.18	-2143.29	-1103.18	-1542.26	-3131.13	-2632.41	-1926.69	-1872.8	-2082.7	-2114.34	-2807.9	-4031.32	-3056.51	-1796.47	-1906.81	-4728.39	-2592.72	-2677.85	-2206.3	-905.177	-1113.54	-670.104	-395.093	-526.37	-458.433	-1727.66	-610.174	191.768	-519.393	-2.2228	-462.112
60.5783		-809.664	-2217.76	-4659.66	-2894.28	-3155.91	-2021.13	-2407.06	-3663.35	-3498.72	-3026.26	-3101.01	-2831.39	-2836.73	-3295.68	-4905.26	-3916.29	-2476.01	-2615.27	-5653.07	-3532.49	-3652.81	-2879.29	-1224.69	-1760.34	-1217.77	-1043.1	-1239.03	-1236.26	-2299.45	-1217.09	-660.471	-1390.79	-557.757	-962.39
60.8816		-1054.04	-2565.26	-5552.28	-3738.07	-4207.59	-3011.7	-3355.7	-4247.9	-4469.1	-4150.51	-4454.9	-3640.7	-3621.88	-3780.24	-5803.93	-4855.51	-3188.19	-3426.09	-6601.92	-4503.3	-4696.69	-3619.31	-1510.95	-2458.83	-1788.15	-1683.01	-1950.28	-2055.65	-2876.29	-1829.46	-1591.19	-2280.62	-1077.45	-1452.22
61.1735		-1246.49	-2814.43	-6316.4	-4471.61	-5051.27	-3847.26	-4180.27	-4751.4	-5337.83	-5032.15	-5627.23	-4335.31	-4294.75	-4138.43	-6508.62	-5663.56	-3764.73	-4172.82	-7343.74	-5269.29	-5568.43	-4261.34	-1684.93	-3058.45	-2250.24	-2162.79	-2486.78	-2730.56	-3322.02	-2303.81	-2398.95	-2983.95	-1428.99	-1810.99
61.4806		-1341.2	-2903.63	-6798.12	-4952.11	-5511.96	-4346.32	-4716.52	-5070.85	-5936.9	-5489.28	-6363.74	-4783.65	-4717.31	-4287.67	-6866.35	-6178.08	-4083.16	-4715.83	-7719.01	-5660.68	-6083.57	-4673.36	-1704.25	-3446.9	-2513.02	-2390.9	-2734.39	-3127.55	-3549.43	-2546.53	-2927.79	-3363.47	-1538.03	-1961.8
61.7808		-1320.73	-2819.74	-6934.68	-5117.84	-5537.3	-4426.2	-4889.88	-5164.76	-6181.99	-5476.75	-6539.3	-4932.49	-4827.24	-4210.8	-6836.78	-6333.68	-4102.65	-4981.03	-7688.38	-5625.08	-6168.55	-4794.85	-1574.68	-3579.47	-2550.91	-2360.18	-2670.11	-3202.78	-3543.93	-2538.65	-3109.63	-3384.95	-1406.88	-1891.8
62.079		-1196.27	-2593.94	-6751.12	-4984.38	-5185.54	-4106.6	-4713.97	-5050.83	-6073.38	-5066.38	-6168.58	-4800.12	-4637.13	-3948.36	-6482.74	-6158.29	-3857.87	-4960.44	-7319.56	-5219.12	-5858.4	-4636.99	-1338.91	-3470.74	-2394.19	-2127	-2347.7	-2991.51	-3348.87	-2321.61	-2957.89	-3098.12	-1094.82	-1640.58
62.3879		-997.966	-2282.07	-6322.35	-4611.05	-4570.85	-3475.5	-4255	-4779.45	-5665.09	-4383.62	-5363.75	-4442.72	-4206.36	-3570.57	-5920.26	-5730.36	-3424.98	-4684.97	-6733.18	-4559.72	-5252.65	-4255.44	-1053.37	-3163.18	-2097.34	-1767.05	-1855.88	-2565.77	-3029.34	-1961.23	-2528.85	-2587.38	-679.947	-1270.94
62.6808		-761.862	-1942.47	-5728.31	-4062.43	-3803.93	-2644.42	-3589.91	-4403.89	-5027.16	-3544.42	-4273.49	-3918.43	-3607.53	-3147.17	-5261.65	-5128.47	-2883.62	-4192.63	-6043.56	-3768.02	-4461.61	-3716.14	-767.696	-2696.86	-1707.43	-1335.93	-1276.9	-1991.5	-2638.32	-1514.19	-1881.07	-1926.98	-226.606	-841.764
62.9836		-520.663	-1621.13	-5023.28	-3383.14	-2954.55	-1714.28	-2778.01	-3961.61	-4218.09	-2620.8	-3033.54	-3265.22	-2903.63	-2729.01	-4576.26	-4398.47	-2291.6	-3509.74	-5320.32	-2932.72	-3568.66	-3072.19	-514.086	-2095.72	-1248.18	-852.567	-664.028	-1305.63	-2200.38	-1011.63	-1054.96	-1160.82	227.819	-394.483
63.2324		-298.504	-1345.97	-4225.54	-2590.22	-2043.83	-758.403	-1852.89	-3467.07	-3271.68	-1639.5	-1739.42	-2496.93	-2138.96	-2341.69	-3878	-3547.44	-1675.84	-2650.86	-4578.19	-2098.24	-2616.78	-2356.09	-306.231	-1370.85	-721.753	-305.307	-38.9655	-517.956	-1712.78	-460.272	-75.0007	-306.775	669.433	47.4306
63.5744		-109.729	-1126.99	-3322.47	-1679.63	-1058.87	180.552	-828.45	-2910.85	-2196.43	-600.419	-440.575	-1611.43	-1338.85	-1986.84	-3134.83	-2558.67	-1035.23	-1630.72	-3786.59	-1271.68	-1614.43	-1582.86	-142.791	-532.072	-121.322	328.975	597.986	371.836	-1156.41	147.028	1035.71	627.901	1097.15	472.746
63.8778		40.749	-958.659	-2286.06	-641.281	22.3325	1085.56	286.961	-2262.85	-984.099	499.634	851.797	-604.685	-512.974	-1645.85	-2290.38	-1415	-351.343	-477.767	-2890.1	-437.683	-551.784	-757.734	-11.9232	402.364	554.623	1064.34	1254.52	1355.18	-508.721	819.326	2241.44	1631.5	1513.43	876.845
64.1849		156.262	-822.504	-1091.3	523.624	1207.32	1956.83	1476.68	-1482.49	373.294	1649.65	2148.76	515.443	339.803	-1284.75	-1289.41	-119.28	397.085	759.43	-1833.18	425.754	580.586	116.222	104.785	1402.54	1293.03	1891.84	1935.5	2404.45	244.203	1558.19	3489.21	2679.69	1920.28	1258.45
64.4826		246.472	-690.127	266.702	1788.4	2475.5	2802.36	2707.09	-537.626	1864.05	2818.24	3464.73	1721.64	1225.71	-861.904	-99.9832	1296.18	1220.39	2015.89	-583.162	1334.43	1777.64	1032.09	229.172	2430.43	2064.52	2775.75	2637.77	3474.59	1097.66	2352.49	4714.14	3735.28	2319.03	1618.54
64.7831		325.257	-526.646	1764.42	3096.65	3777.21	3629.61	3928.51	572.357	3442.99	3958.13	4802.55	2967.85	2148.27	-339.201	1271.48	2771.95	2109.6	3221.61	852.818	2289.68	3013.25	1974.95	383.491	3446.78	2828.43	3660.44	3351.14	4513.62	2022.48	3177.91	5851.73	4753.93	2711.82	1959.81
65.0816		408.47	-295.289	3351.62	4370.64	5043.57	4440.08	5084.02	1802.3	5031.19	5017.49	6146.64	4198.8	3100.68	303.97	2774.98	4232.62	3037.16	4315.11	2423.64	3276.36	4243.06	2921.11	586.905	4416.99	3541.51	4483.74	4063.03	5474.5	2966.65	4001.81	6851.04	5693.46	3101.64	2285.8
65.3851		512.613	36.2635	4960.9	5529.82	6202.26	5229.32	6122.33	3065.57	6531.61	5951.79	7465.2	5363.97	4061.64	1059.03	4322.77	5600.66	3966.3	5253.41	4043.47	4267.31	5414.08	3840.8	850.905	5313.28	4166.74	5192.47	4762.72	6322.76	3865.81	4791.03	7683.19	6522.57	3491.08	2599.99
65.6828		653.931	488.314	6519.15	6512.21	7193.05	5990.79	7008.31	4257.95	7854.1	6731.63	8717.86	6430.18	4997.15	1885.54	5807.09	6809.33	4863	6016.12	5611.95	5231.32	6477.41	4704.65	1175.23	6113.4	4679.59	5753.86	5442.12	7038	4659.6	5519.9	8342.96	7226.31	3880.27	2904.88
65.9838		847.136	1061.82	7956.93	7289.38	7979.65	6720.2	7727.48	5289.67	8938.53	7345.18	9864.17	7386.73	5868.97	2720.72	7125.12	7813.08	5704.05	6603.88	7036.74	6141.55	7398.01	5490.84	1546.55	6799.4	5070.9	6160.13	6092.15	7612.06	5307.05	6173.73	8843.73	7806.73	4265.68	3202.23
66.2818		1103.1	1735.37	9216.25	7869.06	8555.15	7415.61	8284.69	6110.37	9766.52	7796.14	10870.1	8240.95	6645.33	3500.12	8204.16	8593.51	6477.26	7033.44	8250.92	6979.75	8159.71	6189.14	1942.21	7359.1	5346.34	6425.25	6698.37	8046.8	5794.95	6747.38	9209.67	8279.55	4640.32	3493.4
66.5759		1425.66	2469.46	10257.5	8285.55	8939.75	8072.59	8698.34	6716	10358	8099.91	11712.5	9007.33	7308.75	4179.51	9017.22	9160.35	7175.16	7331.48	9220.06	7735.16	8764.19	6799.87	2337.56	7790.58	5523.05	6576.77	7239.98	8352.54	6136.43	7240.07	9467.8	8668.45	4994.49	3779.74
66.8782		1810.08	3217.38	11066	8583.58	9172.65	8678.87	8994.09	7138.64	10757.3	8279.25	12382	9697.25	7858.2	4748.59	9583.33	9545.81	7788.8	7528.68	9940.76	8400.79	9226.56	7328.58	2713.45	8104.72	5624.63	6646.64	7694.41	8546.33	6361.97	7651.53	9643.2	8998.69	5317.06	4062.07
67.1797		2243.67	3937.81	11654.2	8802.79	9300.24	9213.68	9199.52	7426.18	11016	8361.16	12884.4	10315	8306.29	5229.39	9953.77	9794.4	8306.64	7655.24	10433.7	8970.44	9569.16	7780.33	3059.29	8322.91	5675.42	6663.92	8045.6	8650.1	6507.38	7980.8	9756.87	9290.95	5597.04	4339.5
67.4819		2709.02	4602.98	12056.1	8968.84	9365.48	9653.49	9340.44	7623.34	11179.9	8374.23	13238.9	10860.3	8673.92	5661.51	10191.6	9951.41	8719.28	7737.21	10736.3	9439.64	9815.9	8157.33	3371.03	8470.27	5695.92	6651.06	8290.69	8688.11	6603.57	8228.5	9826.47	9557.23	5825.74	4608.08
67.7685		3187.26	5198.77	12316.1	9093.18	9400.87	9981.49	9438.65	7760.51	11283.7	8346.55	13473.2	11334.3	8984.81	6081.61	10352.6	10054	9025.29	7794.7	10895.6	9808.44	9988.47	8460.55	3646.82	8569.06	5700.49	6623.28	8441.66	8685.18	6670.99	8399.32	9867.52	9799.96	5998.78	4860.29
68.0699		3660.41	5718.99	12476.2	9178.62	9426.44	10195.2	9510.59	7853.35	11349.9	8303.41	13616.7	11741.2	9259.85	6507.01	10474.6	10127.1	9233.58	7840.85	10961.8	10084.2	10104.7	8693.17	3884.08	8635.26	5697.29	6589.63	8520.35	8664.5	6719.25	8503.05	9894.38	10014.7	6117.11	5085.49
68.3766		4111.71	6159.64	12567.6	9225.98	9451.66	10308.5	9566.33	7909.6	11391.2	8264.26	13695.3	12086.2	9512.4	6930.22	10575.9	10183.9	9360.86	7882.46	10979.2	10281.8	10179.3	8862.81	4079.59	8679.31	5689.78	6554.71	8550.94	8645.33	6750.52	8553.42	9919.47	10194.7	6186.45	5272.02
68.6341		4525.77	6516.59	12608.7	9238.61	9479.35	10347.9	9609.45	7936.9	11413.4	8240.76	13729.1	12369.8	9745.73	7325.68	10660.3	10229.6	9426.91	7921.57	10979.4	10420.2	10224.3	8980.75	4231.31	8708.08	5678.63	6520.55	8553.74	8640.17	6763.64	8565.67	9951.95	10335.7	6215.56	5409.92
68.9735		4889.04	6788.05	12610.3	9222.86	9510.14	10343.8	9638.47	7946.83	11418.6	8236.47	13731.4	12585	9954.4	7664.18	10724.4	10266.3	9451.58	7957.54	10976.9	10519	10250.5	9059.08	4339.87	8726.08	5663.43	6487.9	8542.47	8652.77	6757.73	8554.16	9996.5	10438.1	6214.34	5494.29
69.2769		5191.16	6978.23	12582.4	9186.18	9545.69	10321.4	9649.89	7953.04	11409	8249.32	13711.2	12719.8	10129.2	7927.72	10765.5	10295.8	9453.18	7988.91	10974.5	10594.8	10268	9107.63	4408.41	8736.02	5643.77	6456.99	8525.54	8678.6	6733.85	8531.13	10053.8	10508.3	6192.64	5527.54
69.5601		5426.68	7099.88	12540.3	9135.95	9589.94	10295.3	9641.58	7967.43	11390.1	8275.27	13675.5	12764.5	10263.9	8117.81	10785.6	10320.7	9447.98	8014.76	10973.2	10660	10288.5	9133.12	4441.82	8739.35	5619.88	6427.55	8508.85	8708.52	6696.09	8506.56	10122.6	10558	6159.72	5520.35
69.8072		5596.47	7174.56	12505.7	9079.9	9648.31	10270.6	9615.9	7997.75	11373.3	8312.02	13630.8	12719.9	10359.5	8254.61	10794.1	10343.6	9448.99	8036.29	10983.1	10724.1	10327.9	9140.26	4446.2	8737.6	5592.89	6398.68	8498.61	8734.26	6652.73	8489.55	10202.4	10604.6	6124.22	5490.33
70.1703		5707.79	7231.06	12505.7	9029.16	9725.93	10250.3	9581.65	8050.01	11376	8361.05	13584.6	12604	10426.3	8368.96	10807.6	10367.8	9465.78	8058.83	11026.6	10795.8	10408	9134.57	4428.71	8733.9	5564.8	6368.99	8503.15	8753.65	6616.96	8490.41	10296.5	10672.4	6094.51	5459.46
70.4806		5773.17	7302.78	12568.7	9001.05	9826.31	10242.3	9555.06	8133.6	11421.1	8428.09	13544.8	12452.5	10482.5	8492.35	10848.9	10399.6	9507.46	8093.85	11134.1	10886.7	10554.7	9125.2	4397.61	8734.41	5538.74	6337.38	8534.54	8773.57	6606.66	8523.42	10414.6	10794.5	6079.56	5451.53
70.7802		5807.7	7423.66	12724	9019.28	9951.16	10261.5	9560.06	8264.2	11534.8	8522.15	13520.5	12313.9	10551.4	8649.51	10945	10453.8	9588.03	8160.49	11335	11013.9	10791.6	9126.36	4361.63	8749.72	5519.34	6304.45	8610.22	8810.07	6642.71	8608.26	10572.3	11013.2	6089.93	5490.57
71.0744		5826.14	7621.71	13002.1	9110.08	10102.3	10323.5	9627.31	8459.59	11744	8653.8	13521.6	12240.6	10658.1	8856.15	11124.4	10556.7	9731.29	8284.44	11649.5	11200.4	11129.6	9156.91	4329.09	8795.93	5513.31	6273.28	8754.82	8885.58	6746.33	8769.24	10788.3	11375.7	6138.09	5600.53
71.3807		5840.28	7909.55	13435.2	9295.85	10285.4	10437.2	9791.76	8727.26	12071.8	8832.45	13560.6	12278.2	10826	9120.44	11413.2	10746.3	9969.59	8493.38	12085.4	11471.5	11556.6	9237.68	4306.89	8894.4	5529.11	6249.36	8999.75	9024.21	6936.58	9030.27	11078	11923.8	6236.67	5804.21
71.6778		5857.58	8273.26	14049.5	9587.76	10511.7	10601.7	10086.5	9049.59	12533.8	9062.58	13653.8	12456.4	11072.1	9445.66	11829.5	11064	10334	8808.99	12635.7	11846.4	12030.4	9386.98	4300.03	9068.6	5575.02	6239.48	9377.76	9245.68	7227.28	9406.08	11445.6	12677.4	6394.69	6118.53
71.9757		5881.45	8664.29	14849.3	9979.71	10796.4	10809.4	10532	9376.76	13133	9338.73	13821.6	12782.7	11401.5	9830.46	12376.3	11539.9	10837	9236.04	13275.4	12326	12482.7	9614.85	4311.94	9336.64	5655.1	6250.03	9909.81	9557.73	7621.97	9891.02	11878	13616.9	6612.27	6544.36
72.2523		5913.08	9001.2	15798.3	10443.9	11148.5	11050.5	11121	9635.19	13855.6	9640.37	14085.6	13240	11803.1	10265.6	13032.6	12172.1	11455.3	9751.81	13956	12882.2	12835.2	9916.87	4344.87	9700.61	5764.42	6285.53	10586	9949.03	8105.93	10449.6	12342.2	14671.1	6875.48	7052.88
72.5755		5954.34	9187.11	16810.3	10930.1	11556.3	11316	11805.4	9751.96	14669.9	9929.15	14462.2	13788	12248.9	10728.5	13747.8	12908.6	12120.7	10300.4	14604.1	13456.5	13025.5	10270.7	4399.92	10137.2	5886.43	6347.66	11349	10384.6	8637.89	11014.7	12789.4	15720.6	7153.72	7575.21
72.8855		6010.71	9141.22	17762	11372.2	11974.5	11598.7	12492.7	9684.65	15528.7	10151.6	14952.8	14369.4	12698.4	11180.9	14444.4	13641.9	12731.5	10798	15130.1	13974.7	13034.5	10636.9	4475.9	10596.6	5995.49	6434.86	12091.9	10807.7	9147.45	11498.3	13168	16621.6	7401.83	8005.27
73.182		6092.58	8833.98	18531.5	11703.8	12324	11896.8	13062.2	9443.19	16378.2	10250.1	15535.5	14921.7	13107.2	11572.4	15034.2	14228.2	13184.9	11153.4	15453.7	14376.1	12903.1	10967.4	4567.8	11015.6	6065.96	6542.47	12681.1	11150.7	9544.66	11815.9	13445.6	17249.1	7568.15	8222.77
73.4802		6214.14	8309.74	19050.8	11881.8	12510.8	12222.5	13400.8	9092.92	17169.7	10181.1	16163.2	15394.6	13438.1	11854.9	15450.5	14532.2	13423.6	11299.5	15539.6	14647.7	12728.8	11220.3	4666.37	11345	6084.5	6663.08	13003	11356.3	9743.97	11919.7	13633.8	17545.5	7607.58	8133.06
73.7748		6389.18	7683.8	19351.3	11909.3	12460.3	12610.4	13448.7	8737.23	17872.5	9933.75	16774.3	15768.8	13672.6	12004.2	15684.4	14485.2	13474.4	11225.1	15429.9	14843.2	12640.9	11378	4760.19	11582.7	6059.84	6787.5	13017.2	11402.5	9696	11826.3	13805.8	17555.3	7495.91	7708.57
74.0706		6624.84	7113.2	19578.8	11845.7	12155	13116.3	13233.8	8486.62	18481.4	9541.83	17317.5	16069.3	13818	12038.8	15807.1	14131.4	13455.9	10989	15250.8	15072.1	12760.3	11461.4	4840.16	11795	6023.67	6906.51	12789.1	11324.5	9412.84	11627.7	14091	17424.9	7240.36	7010.2
74.3745		6914.14	6751.61	19961.9	11795.1	11655.5	13799.3	12877.5	8425.59	19015.7	9077.9	17784.8	16364.6	13909.8	12025.9	15960.7	13632.8	13540.4	10705.3	15182.3	15454.6	13156.5	11533.1	4904.29	12109.7	6021.39	7013.56	12480.4	11221.7	8972.58	11474.4	14639.6	17357.7	6881.5	6174.1
74.6676		7230.87	6705.47	20739.5	11873.4	11091.3	14690.1	12562.6	8587.53	19507.7	8631	18236.1	16746.6	14004	12063.2	16312.2	13224.7	13877.8	10503.1	15393.9	16060.2	13816.7	11687.3	4959.27	12674.2	6094.94	7107.7	12293.9	11242.2	8495.52	11534	15564.3	17537.4	6484.4	5366.88
74.9799		7530.76	7005.05	22067.5	12163.6	10619.9	15761.3	12475.5	8945.41	19982.2	8275.41	18796.3	17297.4	14160.6	12242.3	16983.7	13130.8	14514.5	10476.1	15971.5	16857.5	14638.9	12026	5016.57	13588.4	6264.37	7194.49	12392.1	11546.9	8100.11	11937.4	16879.5	18047.6	6120.16	4729.7
75.2784		7763.24	7596.93	23939.4	12674.1	10371.6	16918.7	12741.3	9420.4	20433.7	8045.36	19615.1	18053.3	14420.1	12604.8	17988.7	13474.4	15347.9	10651.3	16870.1	17702.7	15455.6	12628.9	5083.76	14838.3	6514.91	7283.05	12824.6	12257.9	7857.76	12730.6	18467.9	18824.2	5843.59	4337.3
75.5749		7894.99	8357.85	26153.5	13319.5	10405.3	18027.1	13378.5	9907.55	20809.6	7928.69	20797.7	18983.9	14779.8	13113.9	19205	14224	16148.5	10991.3	17917.1	18379.8	16085.8	13524.8	5155.41	16263.2	6796.84	7378.93	13497	13408.3	7768.12	13846.8	20095.9	19663.3	5675.82	4188.81
75.8741		7938.73	9127.01	28344.9	13936.2	10696.8	18964.7	14288.7	10313.4	21014.1	7882.27	22335.2	19995.1	15183.3	13658	20400.5	15196.8	16648	11432.6	18869.5	18677.3	16402.2	14675.4	5210.15	17580.2	7042.15	7476.05	14197.8	14907.6	7767.24	15112.7	21477.7	20287.8	5600.92	4229.87
76.1709		7977.72	9752.75	30080.4	14334.4	11165	19683.5	15292.3	10597.8	20938.5	7862.79	24070	20958.1	15532	14087.7	21307.8	16120.1	16658.2	11942	19503.1	18471.7	16389.6	15982.8	5218.7	18468.5	7197.06	7553.19	14674.8	16539.4	7763.72	16289.9	22369.2	20446.2	5580.55	4392.06
76.4776		8174.39	10144.9	30996	14374.5	11724.6	20249.1	16204.5	10811	20515.9	7859.8	25722.2	21756.2	15722.4	14276.5	21724.3	16726.1	16166.5	12566.7	19701.2	17783.2	16169.2	17325.3	5162.51	18684.2	7260.39	7579.65	14732.2	18000.8	7685.75	17146.6	22653.5	20007.9	5582.55	4631.73
76.7738		8759.4	10318.9	30936.2	14041.1	12343.8	20841.4	16932.5	11113.4	19778.8	7918.91	26972.3	22334.3	15696.8	14184.3	21602.4	16845.7	15367.1	13458.1	19511.5	16784.7	15975	18618.3	5055.76	18160.2	7312.31	7530.39	14311.2	18983.7	7517.68	17539.3	22387.8	19018.2	5611.74	4954.93
77.0796		10002.6	10415.6	30048.7	13482.8	13085.4	21713.3	17556	11769.1	18892	8147.58	27571.7	22731.5	15485.7	13897.4	21097.8	16469.1	14616	14851	19152.7	15765.8	16086.7	19876.1	4960.56	17044.5	7516.53	7406.66	13524.8	19281.1	7313.65	17475.3	21790.3	17696	5729.61	5422.98
77.3783		12165.7	10684.1	28788.4	12999.9	14114.2	23117.8	18346.3	13100.8	18138.8	8701.91	27438.2	23082.7	15219.5	13628.3	20553.8	15757.9	14338.4	16994.5	18965.3	15068.6	16746.4	21244.9	4987.09	15661.7	8086.61	7254.9	12633.8	18883	7187.73	17123	21171.3	16377	6053.33	6139.05
77.6784		15433.4	11427.7	27811.3	12979.4	15661.9	25214.8	19694.3	15404	17858.7	9755.57	26703.2	23584.1	15097.8	13668.5	20419.1	15006.9	14923.9	20039.6	19315.9	15013.9	18091	22972.8	5276.21	14412.7	9219.24	7176.64	11974.3	18014.4	7289.34	16755.7	20824.6	15421	6731.6	7218.9
77.9811		19821.5	12923.4	27776.2	13797	17948.9	27982.2	21950.7	18825.6	18359	11454.5	25693.1	24431.6	15323.8	14305.5	21118	14576.6	16635.7	23914.3	20478.6	15835.8	20126.9	25310.6	5967.13	13654	11009.7	7323.91	11858.6	17084.6	7772.48	16641.1	20911.6	15109.3	7900.64	8749.3
78.2783		25078.6	15333.6	29111.1	15713.2	21080.3	31161.7	25234.3	23240.1	19831.5	13863.9	24850.4	25757	16026.1	15732.2	22906.5	14819.3	19537.9	28239.3	22530.4	17631.1	22747.8	28367	7154.57	13599.5	13376.1	7875.52	12477.8	16547.2	8761.84	16925.7	21379.7	15561.4	9627.55	10739
78.5811		30627.5	18635.3	31825.8	18785.5	24952.9	34278.2	29293.2	28175.1	22297.2	16920	24609.8	27589.3	17196.7	17981.1	25757.7	16017.1	23439	32347.6	25298.4	20329.2	25768.8	31975.2	8841.46	14266.9	16026	8991.67	13833.7	16721.1	10314.1	17564.9	21957.6	16691.3	11854.3	13071.9
78.8737		35607.5	22585.5	35442.8	22814.9	29213.1	36748.5	33499.4	32845.3	25587.7	20405	25259.6	29855	18671.2	20903.2	29316.1	18335.8	27868.2	35433.3	28383.1	23683.8	28946.9	35640.3	10898.3	15476.7	18491.9	10749.5	15717.8	17644	12376	18334.9	22242.7	18216.2	14362.6	15481.8
79.1809		39050.3	26740.1	39086.3	27339.2	33298	38045.1	37004	36323.1	29354.4	23960.1	26829.2	32405.1	20167.8	24195	32944.1	21780.9	32118.5	36793.5	31253.7	27291.4	31973	38615.9	13048.3	16892.7	20242.9	13074	17746.2	19029	14750.4	18916.2	21853	19719	16784	17573
79.4725		40158.5	30524.9	41714.3	31687.2	36551.6	37844.2	39001	37807.7	33096.1	27144.7	29048.8	35039.8	21380.8	27450.2	35863.8	26148.4	35384.2	36062.4	33380.6	30639.9	34460.9	40107.5	14901.7	18099	20842	15694.1	19447.5	20349.7	17094.4	19007.3	20575.9	20748.8	18671.5	18903
79.7793		38579.1	33344.6	42427.7	35099	38379.6	36092.1	38985.1	36890.1	36207.3	29525.9	31410.1	37503.5	22103.5	30214.9	37359.6	30980.4	36968.5	33329.8	34359.4	33189.3	35979.6	39536.7	16045.9	18698	20089.7	18159.2	20382.2	21026.3	18970	18417.6	18444.5	20937.1	19620.7	19114.9
80.0754		34543.4	34703.8	40750.1	36895.2	38390.8	32976.2	36891.2	33694.2	38064.3	30772.7	33313.5	39459.5	22334.7	32038.6	36980.3	35568	36489.5	29088.7	33986.6	34472.7	36149.5	36754.3	16173.8	18414	18091.9	19935	20261.4	20633.5	19950.1	17111.5	15710.8	20095.8	19399.5	18069.2
80.3739		28797	34312.7	36774	36651.5	36484.9	28842	33068.4	28825.6	38156.9	30724.8	34245.7	40492.6	22322.3	32535.5	34667.3	39046.6	33990.6	24049.7	32275.1	34194.5	34775.3	32106.5	15194.9	17169.1	15219.1	20563.1	19025.5	19046.8	19750.9	15199.2	12741.8	18265.6	18026.8	15911.4
80.68		22351.4	32156.1	31113.5	34320	32870.5	24111.5	28126.8	23155.3	36243.2	29417.7	33913.2	40181.6	22514.4	31468.1	30760.3	40599.3	29906.4	18920.3	29422.1	32298.4	31942	26322.1	13275.9	15105	11978.8	19819.6	16854.3	16467.5	18334.7	12891.8	9893.69	15695.1	15762.1	13032.6
80.9726		16172.7	28505.6	24688	30247.2	28017.1	19226	22746.2	17544.1	32463	27059.1	32284.9	38241.4	23424.5	28836.4	25877.5	39715.6	24908.9	14240.9	25752.9	28984.6	28010.6	20275.8	10785	12534.5	8859.37	17801.9	14101.5	13328.1	15931.1	10442.7	7421.94	12759.2	13010.5	9937.85
81.2657		10941.9	23864.6	18430.1	25077.4	22552.4	14600.2	17524.9	12626.5	27338	23967.4	29547.6	34666.5	25442.9	24925.6	20723.3	36392	19707.8	10322.6	21657.7	24668.4	23507.1	14735.6	8164.5	9841.54	6209.08	14895.3	11183.6	10129.4	12962.8	8092.11	5449.47	9848.14	10191.6	7085.24
81.5784		6963.72	18854.2	13041.3	19574.3	17128.8	10570.6	12897.6	8721.52	21633.4	20493.2	26018.2	29789.6	28648.7	20262.9	15901.6	31166.1	14887.4	7268.02	17527.8	19889.5	18962.9	10193.6	5793.63	7369.6	4188.52	11636.1	8466.29	7285.76	9908.03	6025.06	3984.31	7270.1	7632.23	4770.02
81.8538		4216.84	14069	8873.58	14426.5	12289.5	7345.52	9112.73	5867.57	16133.5	16950.9	22058.6	24208.2	32689.2	15482.8	11802	24949.4	10820.9	5033.67	13696.3	15195.7	14784.6	6823.54	3901.03	5342.24	2792.63	8536.47	6189.69	5035.38	7162.88	4349.59	2961.58	5198.7	5518.01	3091.83
82.179		2481.42	9953.01	5951.84	10105.4	8373.14	4979.57	6246.43	3923.28	11430.4	13580.1	18019.6	18611.9	36787.6	11153.6	8579.3	18732.9	7662.55	3495.48	10393.2	11031.5	11201.9	4544.5	2549.88	3839.91	1912.99	5950.97	4449.93	3431.98	4959.88	3094.81	2285.66	3673.03	3902.75	1995.53
82.4749		1471.39	6734.67	4083.59	6814.02	5485.41	3391.22	4238.01	2675.33	7815.13	10542	14207.7	13591.7	39915.9	7642.45	6206.6	13302.6	5390.78	2499.21	7727.95	7666.56	8288.38	3133.3	1680.7	2826.49	1404.56	4027.18	3226.19	2395.68	3359.9	2226.11	1860.23	2634.37	2749.34	1345.45
82.7736		925.801	4434.74	2988.65	4522.57	3538.41	2415.37	2938.79	1914.18	5292.66	7934.18	10861.6	9513.3	41104.7	5071.84	4554.77	9081.05	3873.09	1893.56	5701.77	5179.53	6018.32	2330.57	1175.58	2200.62	1133.35	2737.59	2428.98	1784.25	2298.63	1670.19	1603.82	1975.43	1975	992.797
83.0785		649.513	2927.19	2397.34	3056.05	2331.77	1865.04	2164.47	1470.56	3680.93	5806.2	8131.65	6488.72	39779.2	3363.16	3461.5	6129.54	2929.65	1548.93	4241.96	3494.71	4318.5	1909.7	911.904	1844.88	998.652	1953.45	1946.33	1452.41	1651.29	1341.04	1454.71	1581.86	1485.05	815.524
83.3856		516.26	2018.24	2100.27	2188.01	1637.25	1577.56	1739.18	1222.81	2728.02	4164.48	6067.06	4428.92	35975.3	2327.04	2773.02	4262.53	2382.3	1365.44	3240.68	2447.08	3099.34	1704.86	791.798	1657.52	935.2	1518.29	1674.94	1284.69	1285.98	1159.82	1369.73	1357.08	1192.66	730.616
83.6776		453.293	1512.23	1957.74	1708.94	1258.17	1435.16	1522.3	1089.87	2198.71	2972.66	4623.54	3133.62	30327	1750.46	2361.22	3192.25	2083.53	1273.13	2585.11	1847.83	2267.56	1610.01	749.203	1564.68	905.371	1295.84	1534.21	1203.71	1093.65	1065.32	1320.59	1230.92	1027.57	689.316
83.9768		422.498	1249.66	1887.29	1458.93	1054.2	1364.25	1416.35	1020.33	1914.99	2157.61	3690.41	2375.51	23829.8	1452.52	2126.66	2640.7	1926.48	1227.2	2174.55	1530.26	1731.45	1564.61	744.171	1519.08	889.193	1188.52	1467.57	1163.93	996.977	1015.99	1289.68	1157.84	937.91	666.292
84.2772		405.314	1118.71	1844.87	1331.72	939.461	1324.01	1361.73	982.73	1760.41	1626.02	3128.82	1955.76	17500	1304.88	1996.06	2395.82	1841.78	1201.16	1926.84	1370.55	1406.08	1537.25	753.421	1492.91	876.512	1135.94	1437.53	1140.86	947.048	986.823	1266.35	1110.75	888.464	649.645
84.5696		393.158	1050.25	1808.88	1263.84	867.745	1293.61	1325.98	958.501	1667	1286.13	2806.77	1727.62	12087.4	1228.6	1918.69	2321.45	1788.45	1180.55	1779.05	1288.76	1218.97	1512.98	762.632	1470.5	862.337	1105.04	1419.71	1121.91	915.901	964.491	1244.17	1074.6	857.306	634.226
84.8304		382.273	1006.57	1770.09	1220.62	816.709	1263.19	1293.76	937.464	1598.95	1064.94	2621.27	1597	7947.94	1181.12	1862.68	2342.12	1744.79	1158.34	1686.29	1239.82	1114.22	1485.51	762.382	1443.58	844.721	1079.91	1398.92	1101	889.562	942.968	1219.39	1041.98	832.388	618.142
85.1733		371.307	970.469	1726.43	1185.14	776.539	1229.19	1259.94	915.224	1540.19	914.765	2505.6	1511.62	5081.53	1143.02	1811.48	2420.24	1701.69	1132.45	1620.13	1202.32	1053.48	1453.35	747.207	1409.22	824.012	1054.6	1367.51	1076.06	863.017	920.505	1190.59	1010.49	808.599	601.309
85.4742		360.258	936.899	1680.64	1151.12	743.619	1192.5	1225.32	891.485	1486.22	809.583	2425.29	1447.47	3267.1	1108.06	1760.18	2534.88	1658.15	1104.17	1566.18	1169.01	1013.91	1418.09	716.093	1369.2	802.385	1028.71	1324.66	1048.14	836.64	897.842	1158.77	981.124	785.348	584.831
85.7722		349.93	907.003	1638.18	1118.49	717.335	1157.17	1193.5	868.456	1438.76	736.567	2367.76	1396.69	2208.42	1076.59	1711.05	2665.58	1617.59	1076.75	1520.33	1139.75	984.386	1383.17	672.536	1328.85	782.941	1004.55	1274.96	1020.43	813.255	877.01	1127.01	956.596	764.401	570.41
86.0774		341.435	883.72	1604.59	1089.84	698.105	1128.21	1167.96	848.963	1401.33	688.201	2330.43	1358.37	1634.75	1050.86	1668.8	2783.4	1584.08	1053.41	1483.62	1116.41	961.01	1352.26	623.151	1294.54	768.311	984.802	1225.57	996.752	795.611	860.17	1099.12	939.385	747.89	559.555
86.3798		335.661	868.732	1582.69	1067.5	685.912	1109.03	1149.85	834.612	1375.81	657.9	2311	1332.46	1344.25	1032.03	1636.43	2851.59	1559.28	1035.6	1457.26	1099.62	942.893	1327.53	575.134	1270.37	759.346	970.755	1182.65	979.7	784.662	848.449	1077.84	930.057	736.792	552.834
86.6725		332.803	861.047	1571.09	1051.79	679.511	1099.53	1137.23	824.788	1360.65	639.111	2302.68	1316.83	1205.81	1018.9	1613.18	2835.74	1541.25	1022.18	1439.66	1087.57	929.302	1308.68	533.814	1256.08	754.704	961.432	1148.91	969.303	779.099	841.23	1063.46	926.726	730.265	549.566
86.9804		332.221	857.35	1564.91	1040.97	676.535	1096.18	1126.29	817.029	1351.35	626.211	2295.05	1307.24	1142.37	1008.52	1595.2	2718.26	1525.63	1010.3	1426.54	1076.93	918.593	1293.34	501.497	1247.54	751.627	954.108	1123.34	963.067	776.063	836.336	1053.91	925.923	726.069	548.127
87.2771		332.676	853.601	1558.21	1032.46	674.275	1093.81	1113.46	808.487	1342.5	615.373	2278.26	1298.95	1112	997.841	1578.03	2508.11	1508.02	997.079	1413.12	1064.66	908.66	1278.56	477.838	1239.24	747.409	945.697	1102.84	957.341	772.409	831.073	1046.05	924.209	721.685	546.632
87.5773		332.842	846.834	1546.62	1024.22	670.565	1087.96	1097.12	797.432	1329.96	604.533	2247.04	1288.55	1093.69	985.138	1558.89	2239.14	1485.95	981.002	1396.38	1049.49	897.927	1262.2	461.079	1227.13	740.574	934.09	1084.29	949.121	765.841	823.489	1037.21	919.481	715.426	543.589
87.8778		331.794	836.131	1528.62	1015.31	664.276	1076.29	1077.75	783.799	1311.87	592.744	2201.85	1274.7	1078.1	970.239	1537.28	1957.04	1459.24	962.247	1375.83	1032.01	885.866	1243.38	449.216	1209.92	731.115	918.714	1065.72	937.203	755.501	813.135	1026.1	911.284	706.852	538.217
88.173		329.246	822.298	1504.97	1005.37	655.324	1058.52	1056.85	768.601	1288.21	579.717	2146.97	1257.56	1061.92	953.73	1513.81	1702.38	1428.88	941.876	1352.38	1013.58	872.734	1221.91	440.589	1188.46	719.828	900.242	1046.25	922.093	741.956	800.916	1012.63	900.257	696.367	530.428
88.4764		325.462	806.619	1476.93	993.84	644.336	1035.54	1035.48	752.849	1259.62	565.877	2087.4	1237.66	1044.3	935.897	1488.38	1498.65	1395.53	920.754	1326.55	994.986	858.818	1197.44	433.918	1164.19	707.421	879.91	1025.42	904.98	726.69	788.252	997.016	887.325	684.383	520.619
88.7769		320.957	789.572	1444.64	979.524	632.226	1008.33	1013.42	736.887	1226.59	552.51	2026.28	1214.81	1024.66	916.174	1459.26	1349.82	1358.75	898.855	1297.47	975.698	843.828	1169.11	428.159	1137.97	693.986	858.858	1002.63	886.602	711.337	776.131	979.067	873.168	670.725	509.414
89.0657		316.188	770.373	1406.69	960.972	619.832	977.67	989.341	720.452	1189.18	541.365	1964.01	1187.93	1001.86	893.312	1423.55	1245.72	1317.15	875.267	1263.18	954.156	826.822	1135.82	422.453	1109.68	679.067	837.678	977.117	866.74	696.969	764.637	958.006	858.144	654.679	497.441
89.3783		311.381	747.573	1360.91	937.252	607.691	944.268	961.55	703.156	1147.43	533.656	1898.78	1155.5	974.342	866.048	1378.7	1170.49	1269.34	848.693	1222.03	928.718	806.667	1096.83	416.224	1078.7	662.08	816.191	948.374	844.547	683.744	753.097	933.005	842.455	635.575	485.178
89.675		306.518	720.195	1306.09	908.514	595.956	909.057	928.934	684.803	1101.81	529.191	1828.1	1116.56	940.806	833.851	1323.9	1109.6	1214.8	818.154	1173.9	898.601	782.705	1052.3	409.299	1044.53	642.729	793.529	916.431	819.338	671.024	740.566	903.867	826.345	613.416	472.896
89.9747		301.429	688.554	1243.24	875.959	584.478	873.235	891.492	665.297	1053.44	526.382	1750.48	1071.38	900.965	797.429	1260.66	1053.41	1154.47	783.577	1120.61	864.293	755.186	1003.33	401.853	1007.35	621.177	768.563	881.971	791.264	657.821	726.239	871.287	810.138	589.092	460.69
90.2718		295.931	654.27	1175.89	841.307	573.023	837.949	850.408	644.382	1003.93	523.214	1666.61	1021.69	855.891	758.736	1192.27	997.666	1090.59	746.043	1065.14	827.328	725.288	951.761	394.191	968.218	598.009	740.554	846.198	761.464	643.244	709.608	836.533	794.108	564.081	448.545
90.5662		289.962	619.551	1108.97	806.22	561.493	803.875	807.807	621.594	955.005	518.434	1579.49	970.261	807.901	720.413	1122.81	942.051	1026.25	707.586	1010.37	789.741	694.763	899.759	386.483	928.831	574.131	709.637	810.636	731.693	626.711	690.435	800.892	778.254	539.925	436.429
90.8832		283.726	586.362	1047.15	772.023	550.035	771.033	766.303	596.598	908.146	512.105	1493.54	920.104	760.099	684.894	1056.1	888.394	964.602	670.582	958.268	753.567	665.464	849.436	378.658	891.001	550.66	676.881	776.839	703.689	607.933	668.78	765.4	762.194	517.826	424.374
91.1704		277.714	555.948	993.354	739.726	538.931	739.005	728.412	569.671	864.508	505.232	1413.18	873.658	715.74	653.577	995.091	839.068	908.125	636.966	909.685	720.524	638.919	802.523	370.496	856.065	528.697	643.912	746.035	678.611	586.943	645.09	731.029	745.362	498.5	412.549
91.4754		272.538	528.856	948.205	710.089	528.371	707.411	695.867	541.975	824.928	498.891	1341.65	832.176	677.527	626.506	941.514	795.885	858.084	607.646	864.849	691.797	616.057	760.089	361.842	824.604	508.955	612.38	718.765	656.791	564.334	620.304	699.023	727.467	482.207	401.273
91.7735		268.575	505.197	910.579	683.551	518.267	676.298	669.058	515.381	789.916	493.55	1280.36	795.558	646.957	602.709	895.785	759.47	814.343	582.378	823.861	667.84	597.108	722.384	352.769	796.534	491.438	583.535	694.781	637.874	541.523	595.754	670.87	708.875	468.793	390.911
92.0727		265.645	484.845	878.581	660.07	508.215	646.185	646.924	491.863	759.522	488.951	1228.93	762.65	623.9	580.947	857.027	729.106	775.653	560.117	786.839	648.223	581.653	688.93	343.577	771.406	475.444	557.975	673.298	621.193	520.583	572.863	647.754	690.573	457.702	381.698
92.3763		262.942	467.435	850.369	639.057	497.58	617.752	627.396	472.674	733.171	484.423	1185.44	731.853	606.652	560.362	823.342	703.064	740.32	539.571	753.691	631.626	568.759	658.832	334.617	748.601	460.033	535.583	653.439	606.109	503.414	552.704	629.828	673.582	448.004	373.553
92.6766		259.305	452.231	824.389	619.43	485.583	591.363	608.174	457.677	709.547	479.178	1146.65	701.704	592.469	540.636	792.275	679.127	706.841	519.587	723.743	615.995	557.04	631.037	326.024	727.207	444.59	515.585	634.46	591.984	490.632	535.569	615.844	658.099	438.482	365.985
92.9706		253.601	437.977	798.983	599.644	471.265	566.573	587.277	445.125	686.501	472.24	1107.99	671.014	578.251	521.529	761.192	654.909	674.009	499.117	695.441	598.742	544.572	604.264	317.433	705.606	428.929	496.653	615.408	577.714	480.829	520.617	603.284	642.774	427.705	358.019
93.2736		244.918	422.745	771.567	577.52	453.315	541.709	562.98	431.966	660.93	461.961	1063.61	638.38	560.881	502.026	727.252	627.735	640.298	476.8	666.161	576.879	528.705	576.548	307.737	680.986	412.623	476.867	594.34	561.044	470.601	505.573	588.688	624.428	413.964	348.092
93.5792		232.439	403.822	737.78	549.944	429.837	513.644	533.172	414.426	628.698	445.536	1006.63	601.382	537.026	479.572	686.946	594.275	602.954	450.495	632.064	547.087	506.002	544.741	294.969	649.128	393.98	453.485	567.657	538.17	455.237	486.596	567.783	598.336	395.094	333.958
93.874		215.205	377.843	691.393	512.864	398.347	478.046	494.829	388.626	584.972	419.155	929.983	556.22	502.866	449.986	635.791	550.526	557.675	417.195	588.268	505.972	472.59	504.587	276.524	604.888	369.614	422.89	530.363	504.183	429.735	458.663	535.609	559.172	368.467	312.869
94.1762		192.217	341.52	625.813	462.198	356.384	430.5	444.457	351.352	525.392	379.222	828.261	498.555	454.6	408.557	569.133	492.717	499.689	373.757	529.845	450.833	425.161	451.863	249.923	543.635	335.412	381.312	477.666	454.64	390.089	416.895	487.36	502.656	331.558	282.317
94.4821		163.081	293.114	537.297	395.776	302.886	368.536	379.902	301.235	448.141	324.399	700.316	425.694	390.163	352.267	484.436	419.207	426.174	318.482	453.947	381.103	362.611	384.489	214.052	463.529	288.75	326.584	407.542	387.9	334.85	358.785	420.418	427.685	283.238	241.309
94.7715		128.898	234.085	428.456	315.582	239.771	293.785	302.708	240.119	356.085	257.406	551.85	339.155	311.491	282.229	384.11	332.537	338.898	252.905	362.354	299.89	287.664	304.654	170.342	367.754	230.773	260.19	322.986	307.135	266.581	286.391	336.848	338.093	225.252	191.608
94.9846		92.6745	169.779	309.574	228.7	172.583	212.821	219.328	173.668	257.496	185.268	396.04	245.891	225.614	204.749	276.754	240.195	245.233	182.577	262.738	214.471	207.362	219.471	123.057	265.168	167.103	188.111	232.366	220.58	192.202	206.965	244.54	242.799	162.82	138.043

## Sheet: Fig 4B right
		Leprosy Samples (TCR control)
Temperature		G10	D-005	D-021	D-015	D-026	D-028	D-029	D-052	D-046	D-047	D-072	D-083	D-096	D-023	D-002	D-010	D-013	D-019	D-020	D-074	D-092	D-024	D-014	D-032	D-037	D-057	D-058	D-075	D-087	D-018	D-025	D-095	D-042	D-081
60.2606	Derivative Reporter (-R) Average	-571.216	-238.87	28.1114	367.95	443.809	534.079	662.023	993.264	1001.55	778.375	1431.23	1464.83	403.223	-546.447	364.724	-371.669	-280.534	-400.524	-190.799	181.305	148.985	123.787	-349.773	-61.7951	227.123	450.803	156.86	46.8222	97.352	144.531	204.541	419.027	632.555	138.444
60.5783		-791.753	-382.733	-396.92	53.4871	131.254	244.02	335.877	685.072	755.299	427.552	1057.13	1102.21	161.937	-692.217	-183.382	-752.521	-606.685	-735.923	-496.639	-102.542	-277.795	-258.678	-436.607	-476.222	-34.2271	119.431	-136.972	-221.166	-159.785	-61.6187	-102.939	117.777	363.032	-152.381
60.8816		-1010.48	-511.778	-881.209	-286.595	-223.257	-62.6765	-4.6883	371.122	484.814	23.8255	628.018	689.62	-89.5712	-826.036	-799.716	-1195.44	-978.185	-1109.78	-844.474	-418.126	-744.141	-681.226	-516.975	-937.726	-331.359	-267.818	-464.45	-525.635	-454.195	-295.035	-450.154	-218.6	70.2868	-466.773
61.1735		-1174.74	-590.124	-1331.4	-579.714	-550.868	-321.293	-282.678	121.169	246.632	-352.544	236.856	318.1	-294.998	-911.573	-1351.52	-1614.93	-1320.08	-1444.46	-1165.7	-699.361	-1145.92	-1053.46	-569.599	-1346.28	-605.519	-635.394	-758.319	-807.604	-728.029	-509.13	-764.344	-518.705	-180.671	-737.743
61.4806		-1251.65	-599.693	-1670.84	-773.319	-798.185	-489.675	-446.552	-21.5215	82.2912	-631.284	-34.0567	65.5978	-416.446	-929.683	-1727.68	-1939.32	-1572.18	-1680	-1404.62	-894.761	-1401.51	-1306.05	-582.972	-1619.89	-808.264	-917.62	-965.002	-1020.12	-933.489	-667.023	-984.76	-723.801	-339.533	-915.207
61.7808		-1237.1	-545.569	-1856.61	-848.839	-939.781	-558.39	-484.721	-50.5485	7.0185	-769.68	-137.784	-27.6657	-444.68	-884.384	-1870.49	-2129.16	-1705.61	-1790.47	-1532.55	-981.444	-1476.02	-1410.14	-558.783	-1718.28	-913.726	-1075.79	-1058.35	-1139.38	-1045	-750.995	-1079.66	-803.954	-385.04	-978.595
62.079		-1149.96	-449.731	-1875.91	-816.287	-973.139	-542.023	-418.002	13.1184	13.4563	-755.389	-68.7239	36.9378	-394.03	-797.02	-1778.48	-2175.68	-1720.49	-1780.93	-1546.51	-963.05	-1381.28	-1373.65	-508.528	-1643.91	-918.163	-1098.45	-1037.81	-1161.65	-1058.09	-760.61	-1047.53	-758.427	-323.842	-932.995
62.3879		-1017.78	-339.091	-1731.82	-697.387	-903.953	-460.917	-278.266	141.226	85.6038	-598.886	148.156	230.625	-287.774	-693.458	-1486.51	-2086.22	-1630.22	-1670.95	-1457.53	-856.771	-1156.65	-1221.84	-446.403	-1425.73	-830.873	-989.707	-916.441	-1091.91	-979.264	-703.447	-906.27	-604.653	-178.355	-795.817
62.6808		-862.966	-234.685	-1431.63	-509.473	-733.799	-325.576	-88.0068	315.815	212.592	-323.175	475.016	517.897	-143.743	-592.506	-1040.42	-1868.21	-1444.86	-1477.1	-1277.22	-678.985	-844.728	-976.769	-382.799	-1098.76	-663.467	-756.673	-708.277	-933.549	-815.586	-585.688	-678.981	-365.075	27.3103	-584.152
62.9836		-695.836	-146.335	-984.74	-257.766	-456.907	-130.169	149.313	536.448	395.874	45.2695	875.623	871.521	33.2906	-500.642	-479.996	-1521.54	-1163.51	-1203.19	-1009.64	-436.697	-473.283	-646.803	-321.657	-690.459	-422.788	-404.616	-422.292	-684.822	-569.672	-407.498	-383.226	-58.7063	276.269	-309.296
63.2324		-515.208	-72.2894	-407.035	63.4922	-65.5845	144.589	446.274	816.744	647.703	483.427	1322.36	1276.73	250.799	-413.783	165.309	-1040.94	-777.846	-841.157	-650.322	-126.881	-49.1349	-228.484	-261.576	-217.618	-109.227	58.8156	-63.9468	-342.325	-241.367	-164.017	-27.1775	300.858	561.083	21.9338
63.5744		-313.264	-1.7	274.636	464.941	440.893	522.254	820.523	1173.78	983.94	975.903	1795.8	1726.95	522.12	-322.598	872.057	-425.063	-282.077	-379.273	-191.922	258.021	435.941	283.39	-198.286	309.226	279.904	615.645	359.278	92.191	166.572	149.884	387.495	703.028	880.926	402.806
63.8778		-80.9426	81.7334	1022.94	955.014	1048.99	1018.11	1282.28	1616.14	1414.32	1514.76	2280.81	2216.32	858.465	-217.245	1616.66	313.238	317.836	187.067	366.728	721.882	991.723	885.103	-126.314	878.474	743.443	1232.68	832.874	605.486	642.423	533.462	858.047	1136.33	1236.2	822.983
64.1849		188.922	196.16	1795.03	1533.64	1728.16	1626.86	1825.5	2135.13	1933.99	2094.02	2762.69	2734.25	1262.86	-89.1678	2371.45	1140.62	999.911	846.576	1011.95	1257.35	1614.8	1557.63	-38.8118	1471.66	1268.89	1864.06	1333.65	1170.17	1162.51	975.168	1372.41	1585.51	1623.09	1267.17
64.4826		500.571	358.494	2549.65	2187.4	2433.91	2315.9	2425.27	2702.64	2519.17	2701.66	3225.77	3263.73	1727.7	69.5777	3105.01	2004.34	1727.9	1568.62	1711.29	1842.2	2279.97	2266.64	73.2799	2061.72	1828.13	2460.57	1832.17	1747.02	1692.81	1450.75	1904.89	2030.62	2029.73	1716.2
64.7831		855.373	582.253	3252.65	2887.06	3115.73	3029.27	3041.57	3276.85	3129.35	3313.8	3654.12	3782.27	2235.68	267.619	3784.99	2841.09	2457.11	2306.45	2416.66	2441.02	2941.86	2968	221.121	2616.11	2380.06	2981.13	2298.11	2292.27	2194.9	1926.06	2419.18	2449.03	2436.02	2149.74
65.0816		1251.5	875.787	3879.74	3588.71	3727.36	3702.39	3628.07	3813.02	3715.74	3895.62	4033.46	4264.04	2762.84	514.359	4382.55	3590.44	3142.23	3006.65	3074.22	3012.15	3546.93	3616.42	415.778	3103.71	2880	3401.08	2706.18	2767.31	2634.12	2364.2	2877.77	2819.34	2817.41	2549.62
65.3851		1682.85	1240.34	4416.75	4240.41	4235.84	4280.74	4143.18	4274.93	4233.5	4408.69	4353.02	4683.27	3282.99	817.917	4876.96	4208.26	3745.08	3621.55	3637.26	3517.29	4049.85	4174.46	663.847	3502.42	3292.41	3714.39	3040.8	3147.38	2986.94	2734.47	3252.72	3126.02	3151.37	2902.8
65.6828		2137.99	1667.53	4858.49	4793.5	4626.41	4733.04	4559.62	4642.37	4652.68	4821.48	4607.19	5019.78	3772.17	1181.23	5259.13	4675.16	4240.18	4120.25	4077.19	3929.97	4427.16	4619.22	962.604	3804.17	3600.83	3930.43	3298.01	3425.59	3245.04	3019.58	3532.65	3362.59	3423.32	3202.7
65.9838		2599.82	2137.27	5207.2	5214.75	4901.84	5053.46	4869.36	4912.22	4963.37	5117.72	4796.47	5266.17	4211.85	1597.3	5532.94	4997.18	4616.75	4493.63	4388.68	4240.14	4682.11	4945.12	1296.8	4015.04	3810.26	4067.83	3484.12	3611.21	3415.06	3218.11	3722.42	3532.14	3629.25	3448.64
66.2818		3046.83	2618.19	5470.84	5494.04	5077.66	5254.61	5081.91	5094.11	5174.07	5299.72	4927.24	5432.56	4589.95	2046.23	5713.1	5199.15	4877.49	4751.93	4587.33	4453.56	4839.3	5161.79	1639.69	4150.66	3941.47	4148.45	3612.3	3723.62	3514.45	3341.78	3837.73	3645.09	3774.34	3643.66
66.5759		3456.07	3072.49	5661.17	5644.1	5175.91	5358.35	5217.51	5203.54	5304.71	5386.41	5009.72	5544.78	4899.43	2496.51	5820.47	5314.25	5035.58	4916.97	4701.96	4587.17	4933.11	5288.85	1958.78	4229.84	4020.47	4192.61	3697.99	3785.02	3564.97	3409.53	3898.06	3715.41	3869.06	3792.37
66.8782		3807.61	3464.59	5791.8	5692.47	5219.58	5389.36	5298.48	5256.05	5378.51	5407.42	5054.71	5635.14	5136.51	2912.02	5876.77	5373.86	5111.51	5013.44	4764.45	4662.57	4995.44	5349.6	2224.88	4269.33	4068.73	4216	3754.94	3814.75	3586.25	3441.07	3921.88	3756.96	3925.39	3899.9
67.1797		4088.77	3770.59	5876.25	5670.66	5228.65	5372.51	5342.88	5264.66	5415.56	5394.96	5071.02	5729.42	5300.4	3262.22	5900.21	5401.52	5129.8	5062.74	4800.96	4700.04	5047.98	5365.97	2420.48	4281.51	4098.44	4228.48	3792.93	3826.42	3591.77	3452.3	3924.18	3780.82	3954.2	3971.81
67.4819		4296.55	3983.64	5926.59	5605.79	5218.25	5331.94	5362.52	5240.31	5429.8	5376.11	5064.58	5837.05	5394.78	3530.34	5903.48	5411.82	5115.57	5080.86	4827.18	4714.8	5100.28	5355.74	2543.86	4274.97	4113.61	4234.42	3817.63	3827.84	3588.23	3453.39	3915.88	3794.45	3963.83	4014.3
67.7685		4436.77	4112.86	5952.34	5517.88	5198.14	5288.67	5364.13	5193.56	5428.91	5367.3	5039.4	5949.33	5429.31	3715.66	5893.76	5412.55	5090.93	5079.16	4848.58	4716.25	5152.19	5331.95	2607.08	4256.41	4114.69	4234.5	3832.04	3822.7	3577.78	3449.12	3903.55	3801.88	3959.32	4033.78
68.0699		4520.95	4176.81	5960	5421.9	5173.62	5257.15	5351.76	5134.92	5416.18	5372.69	4999.11	6046.42	5419.11	3829.69	5874.24	5407.82	5072.12	5065.73	4864.63	4709.5	5197.83	5303.57	2629.37	4231.96	4103	4228.08	3838.54	3812.78	3561.48	3440.83	3889.57	3804.72	3942.68	4036.28
68.3766		4562.66	4195.91	5952.97	5330.86	5146.82	5241.84	5328.18	5073.48	5392.89	5386.24	4947.61	6108.62	5381.82	3889.52	5846.18	5399.93	5068.39	5046.42	4874.14	4697.7	5229.45	5276.49	2629.67	4207.16	4082.53	4214.86	3839.79	3799.65	3541.49	3428.75	3873	3803.13	3914.54	4026.98
68.6341		4574.9	4187.32	5932.45	5256.82	5118.49	5237.09	5295.18	5014.89	5360.15	5396.39	4888.83	6125.27	5333.85	3912.55	5811.24	5390.11	5081.76	5025.29	4878.65	4683.41	5240.36	5254.22	2621.42	4185.58	4059.06	4195.44	3838.28	3785.11	3521.43	3413.78	3851.37	3796.62	3876.69	4010.38
68.9735		4568.95	4163.97	5899.08	5208.83	5089.18	5231.07	5253.85	4960.52	5319.89	5391.84	4825.93	6097.02	5287.64	3913.83	5772.62	5378.58	5107.59	5004.84	4882.23	4668.76	5227.37	5238.1	2611.43	4167.65	4037.98	4170.94	3834.99	3770.73	3505.13	3398.06	3822.93	3784.74	3833.75	3990.24
69.2769		4553.81	4135.47	5854.48	5189.83	5059.85	5212.71	5205.41	4908.94	5274.92	5366.37	4761.22	6031.88	5250.8	3904.86	5735.13	5364.91	5136.14	4986.54	4888.56	4654.8	5191.99	5227.39	2601.77	4150.79	4022.5	4142.61	3828.68	3757.15	3495.34	3384.28	3788.42	3767.43	3792.69	3969.33
69.5601		4535.73	4109.29	5801.82	5195.34	5031.62	5177.78	5152.31	4858.86	5228.51	5321.29	4696.62	5939.49	5227.01	3892.78	5703.78	5348.9	5155.84	4971.07	4897.9	4641.28	5140.26	5219.49	2592.71	4131.22	4013.03	4111.94	3816.81	3744.04	3492.75	3374.22	3751.66	3745.48	3760.59	3948.81
69.8072		4517.72	4091	5745.12	5215.09	5005.2	5130.03	5098.94	4811.54	5183.76	5264.41	4634.44	5828.03	5217.39	3880.09	5681.68	5331.31	5158.11	4958.39	4906.75	4627.33	5080.9	5210.67	2585.03	4106.31	4007.73	4081.07	3797.76	3730.66	3495.77	3367.93	3718.69	3720.57	3742.18	3927.83
70.1703		4500.03	4084.11	5687.98	5236.79	4980.69	5077.45	5050.74	4771.22	5143.08	5206.15	4577.7	5704.93	5221.4	3865.76	5668.56	5314.1	5141.37	4947.63	4910.02	4612.23	5023.07	5197.26	2580.42	4076.16	4003.71	4052.71	3772.78	3716.61	3500.6	3363.76	3695.59	3694.97	3738.62	3904.28
70.4806		4481.46	4089.77	5632.84	5250.12	4957.82	5026.78	5012.72	4743.26	5108.32	5154.97	4529.68	5579.31	5236.66	3847.83	5660.86	5299.64	5111.59	4937.17	4904.17	4595.77	4974.57	5176.98	2580.4	4043.7	3998.22	4029.36	3746.29	3702.13	3502.19	3359.48	3685.95	3670.95	3747.49	3875.92
70.7802		4461.15	4106.6	5581.07	5249.2	4936.28	4980.99	4987.55	4730.86	5080.95	5114.28	4492.95	5463.14	5258.29	3825.62	5653.73	5289.53	5078.62	4925.15	4888.71	4578.05	4940.89	5150.03	2584.66	4013.58	3989.81	4012.3	3724.23	3687.87	3495.82	3353.51	3689.1	3650.25	3763.64	3842
71.0744		4439.88	4130.3	5533.93	5233.12	4915.72	4941.26	4975.06	4732.65	5062.49	5082.4	4468.44	5369.25	5278.71	3800.4	5643.85	5283.44	5050.51	4910.41	4865.85	4559.05	4924.72	5118.98	2590.19	3990.46	3978.71	4000.92	3711.34	3674.46	3479.08	3345.38	3700.25	3633.68	3780.42	3804.12
71.3807		4420.05	4154.03	5493.49	5204.99	4895.56	4910.55	4972.49	4742.66	5054.02	5055.05	4455.07	5307.68	5288.96	3774.34	5630.99	5279.17	5029.58	4893.24	4838.91	4538.91	4925.71	5087.73	2592.16	3977.27	3966.45	3993.03	3708.68	3662.18	3452.88	3335.57	3712.59	3621.3	3791.36	3766.23
71.6778		4404.8	4170.09	5462.41	5170.23	4875.2	4894.7	4975.88	4753.13	5055.45	5028.72	4450.13	5282.15	5281.05	3749.28	5617.5	5273.62	5012.76	4875.53	4811.1	4518.34	4940.61	5059.74	2586.21	3974.23	3954.71	3985.65	3712.96	3650.95	3421.24	3324.81	3720.41	3612.67	3792.61	3733.55
71.9757		4397.11	4172.76	5442.99	5134.87	4854.6	4899.48	4981.59	4758.32	5064.97	5003.15	4450.36	5289.39	5250.64	3726.73	5606.07	5264.32	4995.37	4860.23	4784.84	4499.15	4964.18	5036.65	2570.95	3978.83	3944.11	3976.01	3717.85	3640.54	3389.8	3313.79	3721.7	3607.32	3784.58	3711.1
72.2523		4399.45	4160.76	5435.39	5104.3	4834.78	4926.44	4987.77	4757	5079.29	4981.8	4452.88	5321.14	5199.14	3708.68	5597.62	5250.56	4975.86	4850.5	4761.94	4484.15	4990.96	5018.2	2549.3	3987.08	3933.84	3962.33	3717.07	3630.95	3364.13	3303.48	3718.86	3605.05	3772.08	3702.57
72.5755		4414.46	4137.59	5437.21	5082.92	4817.7	4971.22	4995.15	4752.63	5094.9	4970.62	4455.83	5368.07	5134.56	3698.31	5591.4	5234.09	4958.07	4849.07	4744.38	4476.66	5017.23	5003.83	2527.72	3995.52	3922.6	3944.34	3707.97	3623.06	3348.48	3295.97	3717.81	3606.69	3762.32	3709.92
72.8855		4446.66	4110.03	5445.27	5074.71	4805.8	5025.8	5007.25	4752.31	5109.29	4976.06	4457.93	5423.31	5070.8	3699.58	5587.24	5219.21	4950.24	4858.87	4736.3	4480.65	5043.05	4995.22	2514.21	4003.11	3910.47	3923.58	3693.84	3619.72	3345.52	3295.66	3726.27	3615.34	3762.23	3734.34
73.182		4505.16	4086.39	5459.69	5084.49	4802.88	5083.33	5030.52	4766.31	5122.82	5003.66	4457.87	5484.93	5025.78	3716.83	5588.85	5213.15	4962.05	4884.76	4746.97	4501.99	5074.7	4999.01	2516.6	4012.91	3901.04	3903.77	3684.18	3627.27	3357.58	3310.65	3753.44	3638.55	3777.75	3778.59
73.4802		4607.76	4076.94	5488.88	5120.43	4816.55	5143.16	5075.84	4809.95	5140.71	5058.15	4454.08	5557.7	5019.75	3755.76	5606.58	5226.99	5002.71	4937.11	4794.05	4551.6	5128.17	5029.37	2542.78	4033.57	3903.37	3891.08	3693.42	3657.53	3389.67	3354.75	3812.21	3691.14	3817.14	3850.84
73.7748		4787.1	4097.27	5554.41	5198.59	4863.17	5216.1	5162.5	4908.2	5176.39	5146.45	4445.81	5655.33	5076.68	3826.9	5660.18	5278.16	5083.25	5036.89	4907.27	4650.5	5234.21	5110.88	2603.58	4081.64	3933.65	3894.78	3740.32	3730.52	3454.49	3450.8	3924.78	3799.09	3898.18	3969.92
74.0706		5098.9	4173.77	5696.11	5350.66	4974.57	5331.32	5325.27	5102.65	5256.35	5285.37	4435.17	5805.01	5230.9	3951.28	5783.26	5394.84	5223.85	5223.05	5133.22	4837.04	5445.45	5283.37	2717.51	4185.29	4017.87	3929.1	3850.7	3878.35	3578.69	3635.58	4130.73	4004.34	4057.35	4172.12
74.3745		5631.08	4350.08	5978.3	5634.23	5206.26	5545.35	5623.83	5460.12	5427	5513.8	4429.44	6055.12	5538.3	4167.32	6031.62	5623.59	5465.43	5561.47	5542.56	5175.9	5844.66	5609.21	2916.28	4389.93	4196.31	4017.18	4064.01	4150.74	3809.36	3965.84	4495.32	4370.53	4357.71	4518.36
74.6676		6509.17	4692.7	6496.77	6142.71	5645.93	5951.83	6151.34	6080.19	5762.83	5907.11	4443.02	6486.16	6088.39	4537.62	6494.46	6039.02	5881.5	6153.24	6237.97	5766.04	6551.2	6181.56	3249.05	4764.39	4530.08	4197.93	4441.55	4620.71	4218.56	4522.58	5113.6	4986.41	4892.18	5098.69
74.9799		7889.34	5293.98	7382.39	7008.38	6417.91	6685.37	7037.11	7095.43	6373.19	6587.28	4499.54	7219.98	7009.79	5152.9	7303.33	6752.5	6585.73	7136.41	7355.88	6741.97	7718.61	7127.99	3782.79	5404.45	5106.95	4534.06	5071.21	5385.96	4902.5	5407.53	6103.67	5960.69	5777.38	6028.23
75.2784		9926.82	6267.03	8792.29	8390.56	7675.88	7910.62	8434.07	8653.5	7400.39	7718.55	4635.23	8417.16	8458.49	6127.6	8628.97	7911.86	7727.99	8671.31	9049.54	8257.78	9512.41	8598.89	4594.29	6426.52	6039.48	5117.24	6061.18	6557.53	5968.85	6723.78	7581.05	7399.42	7131.5	7425.97
75.5749		12711	7724.25	10875.9	10438.6	9572.5	9785.56	10480.6	10870.2	8997.92	9476.61	4902.39	10248	10578.1	7578.52	10653.2	9680.38	9468.97	10898.4	11441.1	10443.4	12057.6	10729.1	5748.39	7942.24	7445.16	6062.68	7514.88	8227.14	7505.6	8534.43	9609.78	9360.12	9030.53	9369.71
75.8741		16174.8	9732.43	13708.2	13225.2	12198.3	12394.1	13231.7	13752.3	11278.4	11983.7	5369.46	12827.4	13427.3	9579.59	13505.5	12183.9	11924.6	13865	14541.7	13330.6	15355.5	13567.5	7260.4	10008.3	9400.88	7484.12	9482.61	10411.1	9529.39	10803.2	12136.7	11788.7	11445.6	11831
76.1709		20012.3	12248	17199	16658.5	15496.5	15658.9	16572.9	17112.9	14233.8	15216.2	6110.49	16120.4	16889.4	12096.4	17166.6	15426.4	15081.7	17434.6	18160.9	16765.8	19192	16989.4	9050.81	12558.6	11875.3	9444.16	11897.4	12985.1	11925.8	13338.5	14933.3	14463.6	14182.1	14612.3
76.4776		23661.8	15056	21015.6	20409.2	19184.1	19268.7	20154.1	20525.4	17652.7	18915.9	7178.8	19854.4	20603.3	14923.2	21371.2	19197.2	18711.8	21222	21855.8	20354.2	23088.4	20630.1	10914	15346.5	14663.6	11887.7	14521.3	15643	14411.7	15777.2	17585.8	16986.3	16858.6	17325.4
76.7738		26401.6	17753.3	24574.8	23904.2	22731.7	22672.4	23398	23370.3	21083.2	22560.3	8566.1	23492.8	23972.4	17662.4	25563.8	23022.4	22332.2	24608.1	24974.1	23486.6	26350.4	23898	12530.7	17940.1	17366.9	14585	16942.9	17921.2	16557	17642.9	19566.6	18851.4	18963.4	19449.8
77.0796		27559.9	19813	27151.5	26432.5	25448.4	25181.2	25619.4	24993	23890.6	25442.6	10161.6	26322.6	26288.8	19786.5	28970.5	26215.5	25269.3	26873.6	26815.1	25480.8	28240.5	26100.6	13540.7	19804.2	19455.6	17125.5	18657.1	19308.9	17885.9	18480.7	20386.9	19593.4	19994.8	20476.4
77.3783		26759.3	20733.4	28093.8	27356	26675.5	26170.6	26238.8	24927.7	25423.6	26867.6	11736.8	27655.6	26953.6	20783.8	30802.5	28049.9	26838.3	27425.5	26865.6	25803.3	28226.2	26663.2	13661.9	20462.4	20420.1	18994.2	19220.6	19418.4	18033.7	18021.8	19774.9	18958.2	19639	20087.9
77.6784		24079.5	20218.6	27066.5	26346.6	26022.7	25309.4	25002.3	23086.3	25238.7	26398.7	12979.2	27075.1	25704	20342.7	30528.8	28006	26581.8	26025.5	25005.8	24277.4	26194.5	25349.3	12802.9	19676.2	19955.4	19724.7	18420.5	18140.1	16891	16298.9	17793.7	17013.6	17900.9	18291.6
77.9811		20043.5	18305.4	24198.5	23531.3	23534.4	22702.2	22098.8	19809.3	23280.1	24039.4	13581	24609.6	22732.3	18482.7	28094.2	25980.6	24458.3	22901.4	21574.2	21168.6	22516.1	22370	11110.1	17551	18091.1	19071.4	16370.7	15699.8	14659.4	13645.8	14830.3	14136.3	15115.8	15429.9
78.2783		15429.1	15363.7	20051.9	19462.2	19691.3	18864.8	18102.8	15745.9	19917.7	20247.6	13349	20738.2	18626.7	15561.6	23962.5	22347	20875.6	18674.4	17250.6	17095.4	17916.3	18316.6	8918.66	14507.3	15192.7	17114.9	13478.9	12582	11782.3	10577.6	11456.6	10877	11828.6	12058.2
78.5811		11003.6	11964.5	15420.2	14918.6	15240	14538.4	13767.9	11623.1	15816.1	15769.8	12286.4	16217.7	14159.9	12147.9	18952.6	17825.1	16544.8	14136.5	12814.8	12807.8	13218.9	13947.9	6631.44	11127.7	11828.3	14241.1	10297.2	9355.29	8786.05	7612.59	8233.19	7772.4	8603.78	8751.73
78.8737		7306.96	8682.77	11059.4	10642.6	10934.6	10437.5	9776.05	8020.58	11700.7	11379.9	10598.2	11819.8	10033.3	8823.78	13950.6	13225.7	12229.8	9989.5	8902.03	8946.82	9089.14	9940.66	4588.01	7959.48	8570.96	11002.5	7336.17	6491.06	6111.61	5122.61	5550.9	5194.74	5859.46	5937.26
79.1809		4567.36	5931.1	7479.51	7134.75	7318.11	7051.23	6560.15	5245.83	8135.88	7649.79	8615.37	8106.84	6695.48	6014.7	9639.8	9198.8	8516.31	6667.96	5861.6	5891.22	5888.49	6717.79	2983.83	5366.31	5832.48	7929.92	4928.11	4254.34	4011.66	3270.43	3570.52	3295.51	3791.15	3815.16
79.4725		2746.18	3889.1	4873.99	4584.13	4629.5	4571.86	4257.81	3337.63	5410.34	4845.84	6678.31	5333.21	4293.97	3913.99	6362.73	6091.67	5695.16	4299.87	3752.27	3735.18	3672.62	4408.98	1861.32	3481.5	3793.88	5387.18	3188.26	2696.16	2540.56	2036.49	2258.18	2040.19	2393.68	2380.97
79.7793		1651.7	2533.02	3175.95	2924.48	2840.8	2945.2	2778.74	2155.92	3547.74	2958.51	5036.15	3479.87	2741.97	2507.84	4137.98	3951.28	3780.3	2782.04	2433.81	2366.4	2290.13	2920.58	1154.77	2252.73	2434.75	3518.43	2060.37	1718.91	1612.61	1294.72	1470.72	1290.03	1539.89	1504.9
80.0754		1052.61	1720.59	2178.02	1951.9	1767.76	1981.47	1919.63	1492.05	2400.29	1811.29	3802.54	2364.25	1834.45	1658.64	2777.55	2623.62	2609.96	1900.28	1685.2	1578.82	1506.93	2049.74	751.991	1529.33	1616.78	2285.12	1399.72	1162.88	1081.52	889.822	1039.26	881.77	1064.71	1017.56
80.3739		750.702	1278.07	1645.33	1435.77	1183.52	1461.65	1464.6	1150.57	1758.14	1176.71	2970.52	1755.35	1350.58	1192.72	2021.99	1876.93	1961.9	1431.61	1294.97	1164.68	1100.42	1582.75	542.698	1142.49	1169.16	1547.79	1047.44	873.319	803.247	687.467	821.442	677.527	821.753	768.289
80.68		607.608	1056.5	1384.02	1185.7	892.459	1202.88	1241.56	987.054	1428.13	854.252	2460.92	1450.54	1112.27	958.486	1636.39	1493.24	1634.51	1200.27	1104.75	962.747	904.203	1349.73	442.699	953.045	944.061	1144.67	873.902	733.175	667.658	593.178	719.137	582.075	706.061	649.133
80.9726		540.884	952.319	1263.18	1072.8	757.714	1080.39	1136.95	911.561	1268.83	701.311	2173.09	1306.2	1000.54	848.935	1451.67	1310.68	1481.82	1091.29	1015.05	868.546	813.427	1238.53	397.939	866.365	837.599	940.392	791.823	668.053	604.386	550.149	674.035	538.904	653.093	594.152
81.2657		507.769	904.073	1207.25	1022.38	697.458	1021.8	1086.47	875.647	1192.88	631.399	2018.72	1236.16	946.977	799.513	1365.36	1227.76	1414.4	1039.92	971.831	823.768	770.52	1185.34	378.22	827.269	787.495	842.275	751.038	636.955	574.759	528.619	655.06	518.349	627.795	568.043
81.5784		488.821	879.884	1178.24	996.785	668.797	991.024	1058.54	856.508	1153.73	598.664	1935.31	1196.13	917.286	775.994	1323.84	1189.26	1384.81	1014.3	949.167	800.09	747.413	1158.15	368.622	807.855	761.229	795.891	726.963	620.039	560.222	515.055	646.749	506.297	613.087	553.885
81.8538		476.218	865.194	1159.31	979.52	651.791	972.834	1039.91	844.753	1130.06	581.649	1885.55	1166.76	896.624	762.245	1302.5	1169.03	1370.95	1000.46	935.779	785.569	731.939	1142.63	362.601	796.11	743.99	773.077	709.782	608.86	552.694	504.311	641.747	496.629	601.607	544.27
82.179		466.995	854.305	1143.97	964.584	638.288	961.817	1026.02	836.932	1113.57	571.543	1850.56	1141.1	879.723	751.66	1291.18	1156.45	1363.6	992.731	926.984	775.827	719.63	1132.89	357.663	787.881	730.051	760.736	696.807	600.262	548.48	494.922	636.878	487.174	590.891	536.215
82.4749		459.806	845.51	1130.35	950.478	625.567	955.941	1015.54	831.663	1101.49	565.247	1822.5	1117.24	865.291	742.271	1285.8	1148.01	1359.06	988.558	920.845	769.311	709.333	1126.54	353.028	782.035	717.766	753.273	687.88	593.127	545.323	486.659	631.238	477.736	580.798	528.664
82.7736		453.739	838.476	1118.33	937.165	613.133	953.511	1007.79	827.98	1092.71	561.803	1798.85	1095.09	853.23	734.127	1284.32	1142.71	1355.64	986.364	916.558	765.161	700.913	1122.33	348.496	777.962	707.079	748.39	682.998	586.912	541.517	479.481	625.11	469.008	572.054	521.366
83.0785		448.077	832.928	1108.25	924.692	601.198	952.343	1001.85	824.847	1086.19	560.711	1778.71	1075.16	843.387	727.823	1285.19	1139.93	1352.49	984.832	913.716	762.506	694.079	1119.31	343.939	774.704	698.38	745	681.373	581.182	535.933	473.25	619.194	461.75	565.332	514.382
83.3856		442.336	828.164	1100.03	912.741	589.941	950.111	996.651	821.141	1080.6	561.167	1760.72	1058.13	835.053	723.607	1286.86	1138.75	1349.09	982.818	911.77	760.376	688.013	1116.61	339.127	771.087	691.928	742.315	681.416	575.581	528.184	467.713	614.074	456.195	560.683	507.823
83.6776		436.214	823.147	1092.92	900.749	579.209	944.989	991.207	815.723	1074.3	561.778	1742.5	1044.23	826.865	720.98	1287.66	1137.77	1345.09	979.363	909.69	757.816	681.522	1113.36	333.786	766.199	687.451	739.479	681.153	569.829	518.566	462.517	609.891	451.798	557.362	501.66
83.9768		429.457	816.788	1085.46	888.192	568.463	936.004	984.597	807.481	1065.64	560.575	1721.02	1032.82	817.029	718.72	1285.76	1135.27	1339.81	973.618	905.934	753.959	673.416	1108.52	327.749	759.674	683.94	735.476	678.737	563.601	507.76	457.163	606.202	447.39	554.061	495.588
84.2772		421.726	808.157	1075.94	874.735	556.924	922.947	975.744	795.432	1053.05	555.317	1693.69	1022.3	803.845	715.214	1279.19	1129.37	1331.98	964.759	898.794	748.032	662.816	1100.81	321.099	751.54	679.744	729.189	672.789	556.384	496.459	451.022	602.028	441.604	549.376	488.983
84.5696		412.648	796.555	1062.88	860.161	543.857	906.136	963.348	779.003	1035.45	544.064	1659.34	1010.67	786.405	708.904	1266.15	1118.38	1319.78	952.033	886.969	739.354	649.342	1088.79	314.172	741.867	673.116	719.626	662.598	547.524	485.094	443.493	596.134	433.387	542.277	481.07
84.8304		402.047	781.685	1045.55	844.294	528.935	886.308	946.333	758.453	1012.65	525.904	1618.95	996.49	765.185	698.754	1245.7	1101.28	1301.67	935.095	870.14	727.493	633.248	1071.45	307.432	730.583	662.996	706.347	648.267	536.547	473.81	434.304	587.505	422.396	532.395	471.274
85.1733		390.242	764.018	1024.47	827.169	512.594	864.761	924.721	735.202	985.951	501.609	1575.82	979.762	742.216	684.685	1218.62	1078.39	1277.55	914.516	849.328	712.601	615.538	1049.07	301.298	717.688	649.681	689.918	630.858	523.609	462.714	423.773	575.864	409.201	520.118	459.632
85.4742		378.204	745.099	1001.62	809.383	496.157	843.375	900.257	711.75	958.174	473.895	1535.09	962.189	720.613	667.833	1187.92	1051.75	1249.5	892.116	826.821	695.735	597.916	1023.67	296.041	703.631	634.867	672.06	612.381	509.72	452.185	412.847	561.984	395.231	506.497	447.001
85.7722		367.377	727.284	980.027	792.285	481.543	824.261	876.174	691.026	933.051	446.99	1502.23	946.607	703.531	650.353	1158.15	1024.87	1221.5	870.66	805.542	678.778	582.365	998.532	291.783	689.446	620.939	655.177	595.4	496.513	442.943	402.781	547.525	382.404	492.994	434.868
86.0774		359.173	712.737	962.694	777.628	470.503	808.948	855.947	675.272	913.822	425.448	1480.97	935.723	692.951	634.648	1133.71	1001.47	1197.59	852.802	787.982	663.78	570.404	976.883	288.552	676.364	609.792	641.386	582.193	485.579	435.707	394.623	534.434	372.471	481.041	424.788
86.3798		354.381	702.24	951.27	766.753	463.743	797.644	841.71	665.035	901.731	412.592	1471.46	930.731	688.939	622.327	1116.91	983.866	1179.78	839.792	775.151	652.014	562.374	960.385	286.303	665.191	601.868	631.551	573.824	477.76	430.678	388.77	524.161	366.3	471.563	417.697
86.6725		352.797	694.72	945.272	759.825	460.487	789.112	833.254	658.877	895.301	409.311	1469.88	930.504	689.753	613.533	1107	971.873	1166.84	830.783	766.171	643.395	557.269	948.471	284.88	655.908	596.011	624.975	569.664	472.838	427.286	384.904	517.12	363.507	464.734	413.524
86.9804		353.279	687.913	942.406	755.655	458.87	781.375	828.205	654.11	890.978	413.913	1469.78	931.845	692.687	607.096	1100.73	962.991	1155.08	823.314	758.803	636.682	553.29	938.945	283.93	647.803	590.226	619.954	567.73	469.786	424.491	382.296	512.7	362.692	460.095	411.326
87.2771		354.183	679.728	939.72	752.266	456.927	772.823	823.208	648.16	884.846	423.096	1464.47	930.746	695.099	601.371	1094.04	953.828	1140.59	814.7	750.623	630.279	548.803	929.292	282.873	639.981	582.85	614.769	565.643	467.354	421.413	380.242	509.704	362.142	456.874	409.824
87.5773		353.968	669.279	934.754	747.751	453.503	762.974	815.423	639.739	874.428	433.4	1449.23	923.969	695.105	595.125	1083.72	941.78	1121.28	803.387	740.091	623.029	543.06	917.772	281.021	631.807	573.405	608.438	561.648	464.525	417.75	378.29	506.902	360.573	454.206	407.919
87.8778		351.726	656.937	926.074	740.922	448.505	752.427	803.534	629.141	859.5	442.187	1422.59	910.08	691.764	587.856	1068.36	925.954	1097.57	789.395	726.924	614.456	536.254	903.701	277.825	623.016	562.645	600.808	555.121	460.635	413.645	376.184	503.331	357.469	451.159	404.904
88.173		347.402	643.526	913.154	731.416	442.485	742.067	787.811	617.569	841.562	447.691	1386.6	889.436	684.889	579.457	1048.09	906.928	1071.38	773.687	711.709	604.479	528.952	887.013	273.128	613.515	551.872	592.113	546.416	455.26	409.205	373.643	498.315	352.941	446.761	400.369
88.4764		341.64	629.407	895.971	719.358	436.026	732.042	769.356	606.039	822.399	448.517	1345.79	863.33	674.671	569.611	1023.64	885.713	1044.32	757.072	695.141	592.966	521.372	867.658	267.228	603.093	541.986	582.429	536.258	448.109	404.147	370.228	491.368	347.334	440.23	394.055
88.7769		335.331	614.119	874.675	704.885	429.394	721.13	749.101	594.61	802.715	443.419	1305.24	833.032	661.265	557.472	995.409	862.744	1016.39	739.455	677.447	579.573	513.01	845.275	260.689	591.276	532.881	571.402	525.086	439.077	397.865	365.419	482.176	340.911	431.296	385.857
89.0657		329.14	596.725	849.417	687.849	422.584	706.946	727.217	582.369	781.668	431.832	1268.37	799.37	644.506	541.896	963.093	837.532	985.917	719.872	658.254	563.915	502.82	819.286	254.06	577.406	523.527	558.366	512.718	428.349	389.747	358.838	470.696	333.779	420.324	375.983
89.3783		323.278	576.546	820.294	667.845	415.545	686.937	703.27	568.086	757.527	414.777	1235.35	762.957	623.919	522.102	926.09	809.087	950.683	697.14	636.889	545.891	489.804	789.289	247.705	560.897	512.607	542.718	498.5	416.4	379.451	350.474	457.229	326.017	408.094	365.066
89.675		317.611	553.757	787.387	644.514	408.333	659.677	676.892	551.023	728.943	395.195	1203.31	724.693	599.1	498.308	884.274	776.698	909.46	670.622	612.839	525.874	473.654	755.457	241.82	541.575	499.26	524.315	481.85	403.83	366.991	340.757	442.342	317.844	395.397	354.066
89.9747		311.939	529.474	750.976	617.869	401.063	625.746	648.414	531.362	696.001	377.082	1168.28	686.008	570.284	471.899	838.563	740.534	862.904	640.664	586.119	504.644	455.072	718.748	236.525	519.912	483.446	503.683	462.826	391.16	352.767	330.456	426.662	309.654	382.737	343.944
90.2718		306.189	505.289	711.86	588.434	393.789	587.725	618.984	510.067	660.414	363.732	1127.7	648.631	538.733	445.016	790.888	701.747	813.328	608.55	557.403	483.164	435.622	680.76	231.869	497.04	465.786	481.924	442.315	378.722	337.609	320.422	410.72	301.903	370.284	335.281
90.5662		300.428	482.54	671.595	557.198	386.435	549.345	590.153	488.393	624.802	356.209	1082.01	614.093	506.605	419.81	743.638	662.174	763.68	576.114	527.92	462.346	417.23	643.34	227.735	474.465	447.12	460.356	421.713	366.705	322.774	311.294	394.989	294.922	357.971	328.082
90.8832		294.737	461.765	632.36	525.519	378.855	514.243	563.258	467.447	591.589	353.06	1034.55	583.313	476.308	397.791	699.024	623.88	716.489	545.235	499.197	442.896	401.554	608.089	223.776	453.571	428.179	440.057	402.314	355.233	309.704	303.288	380.06	288.811	345.615	321.883
91.1704		289.118	442.654	596.401	495.044	370.922	484.912	539.04	448.019	562.189	351.391	990.004	556.493	449.683	379.538	658.662	588.698	673.371	517.381	472.691	425.236	389.47	576.003	219.522	435.181	409.507	421.553	384.797	344.406	299.56	296.17	366.667	283.44	333.028	316.079
91.4754		283.51	424.502	565.305	467.532	362.546	462.189	517.655	430.587	536.827	348.487	952.444	533.237	427.482	364.782	623.428	557.835	635.072	493.287	449.398	409.45	380.815	547.357	214.624	419.37	391.537	404.782	369.119	334.279	292.724	289.427	355.413	278.552	320.208	310.242
91.7735		277.866	406.816	539.515	444.467	353.614	445.372	498.917	415.318	514.853	342.913	923.91	512.697	409.352	352.669	593.42	531.593	601.671	472.84	429.536	395.274	374.468	521.826	209.032	405.629	374.597	389.324	354.806	324.853	288.568	282.502	346.322	273.865	307.548	304.249
92.0727		272.205	389.667	518.346	426.566	343.976	432.838	482.525	402.026	495.205	334.616	903.908	493.744	394.229	342.079	567.969	509.337	572.662	455.2	412.53	382.174	368.745	498.743	202.972	393.207	358.831	374.714	341.388	316.118	285.645	275.009	338.633	269.129	295.87	298.18
92.3763		266.555	373.585	500.392	413.505	333.531	422.832	468.107	390.192	476.751	324.267	889.841	475.232	380.825	331.931	545.797	489.783	546.976	439.13	397.33	369.521	361.977	477.343	196.748	381.404	344.146	360.64	328.651	308.071	282.24	266.82	331.095	264.133	286.067	292.103
92.6766		260.815	359.05	484.015	404.008	322.322	413.999	455.073	379.096	458.473	312.476	878.032	456.348	367.988	321.398	525.325	471.401	523.106	423.362	382.891	356.761	352.965	456.854	190.502	369.647	330.272	346.909	316.528	300.628	276.962	258.012	322.569	258.644	278.488	285.866
92.9706		254.579	345.876	467.561	396.131	310.426	405.312	442.366	367.847	439.455	299.359	864.672	436.714	354.781	309.92	504.927	452.655	499.291	406.761	368.422	343.387	341.089	436.391	184.049	357.331	316.8	333.217	304.72	293.397	269.019	248.667	312.414	252.279	272.423	278.943
93.2736		246.977	332.754	449.203	387.402	297.583	395.406	428.168	355.154	418.612	284.497	845.95	415.97	340.253	296.912	482.868	431.872	473.583	388.178	353.133	328.644	325.99	414.674	176.79	343.482	303.011	318.804	292.314	285.371	258.007	238.514	300.267	244.282	266.017	270.322
93.5792		236.605	317.203	426.577	374.72	282.724	381.813	409.722	338.967	394.284	267.043	817.237	392.955	323.006	281.305	456.888	406.93	443.721	366.066	335.612	311.146	307.061	389.756	167.708	326.445	287.505	302.181	277.607	274.708	243.415	226.59	285.362	233.325	256.637	258.45
93.874		221.649	296.053	396.667	354.402	263.818	360.845	383.557	316.47	364.063	245.807	772.354	365.201	300.922	261.32	423.917	375.19	407.098	338.281	313.418	288.774	283.112	359.053	155.514	303.875	268.026	281.133	258.309	258.856	224.303	211.183	266.032	217.592	241.513	241.379
94.1762		200.367	266.481	356.439	322.952	238.412	328.656	346.41	284.896	325.347	219.46	704.514	329.427	271.521	234.892	380.609	334.134	361.298	302.5	283.559	259.236	252.614	319.979	139.047	273.354	241.97	253.266	232.207	235.26	199.564	190.334	240.056	195.372	218.531	217.302
94.4821		171.929	227.352	304.328	278.635	204.885	283.235	296.803	243.023	276.725	187.135	609.595	283.211	233.161	200.784	324.983	282.722	305.323	257.438	243.978	221.267	214.655	271.262	117.902	233.635	207.666	217.14	198.221	202.592	168.764	162.89	205.94	166.066	187.088	185.474
94.7715		137.318	180.318	241.958	223.136	163.874	226.307	236.603	192.579	219.555	149.365	490.243	227.04	186.559	159.873	258.443	222.84	241.007	204.316	195.334	175.933	170.193	214.381	93.0007	185.97	165.836	173.561	157.471	161.988	133.072	129.607	164.437	131.083	148.783	147.169
94.9846		99.6881	129.939	174.833	162.065	118.929	163.778	171.478	138.514	158.617	108.788	357.748	165.374	135.581	115.684	186.703	159.75	173.565	147.542	141.826	127.136	122.751	154.124	66.6973	134.616	120.203	126.175	113.631	117.434	95.5761	93.5452	119.207	93.9443	107.482	105.98

## Sheet: S1 Fig
Sample	GEM TCR-alpha Ct value		GEM TCR-beta Ct value
	cDNA	gDNA	cDNA	gDNA
G10	19.6209	25.944	19.9981	32.1082
1:1 G10:PBMC	21.7425	26.0956	22.0121	32.4459
1:9 G10:PBMC	23.819	28.4218	23.0791	32.7198
PBMC	32.8519	33.6446	25.2659	32.287
